# Supplementary material for: Advancing EEG-based assessment of consciousness and cognition in prolonged disorders of consciousness
Source: Commun Med (Lond). 2026 Apr 17;6:344. doi: 10.1038/s43856-026-01574-x (PMC13272656; doi:10.1038/s43856-026-01574-x)
Supplement: Supplementary file 3 — Supplementary Data [file 43856_2026_1574_MOESM3_ESM.xlsx]

## Sheet: supplementary data A
Figure 4 Source Data	UWS	subject_ID	run_ID	session_ID	ss_run	ref_DA	ref_SD	task_DA	task_SD	ttest_p	wilc_p	atfq	umsda		MCS	subject_ID	run_ID	session_ID	ss_run	ref_DA	ref_SD	task_DA	task_SD	ttest_p	wilc_p	atfq	umsda		LIS	subject_ID	run_ID	session_ID	ss_run	ref_DA	ref_SD	task_DA	task_SD	ttest_p	wilc_p	atfq	umsda
		1001	1	3	1	50	13.0843	74	6.69328	0.0126185	0.0625	3	1			2001	1	3	1	56.3333	12.7384	74	6.81175	0.0100085	0.0625	3	2			3001	1	1	1	61	14.519	70	15.0732	0.110694	0.3125	3	3
		1001	2	3	1	55.3333	3.93277	69.3333	19.0438	0.0460713	0.15625	2	1			2001	2	3	1	51	11.9164	69.6667	3.88158	0.00554352	0.03125	2	2			3001	2	2	1	58	11.4543	67.6667	11.1295	0.051573	0.03125	3	3
		1001	3	3	2	46.3333	7.94145	64.6667	9.09212	0.00511504	0.0625	2	1			2001	3	3	2	55	7.12741	62.7778	4.90653	0.0558148	0.125	3	2			3001	3	3	1	51	4.51664	61	10.9362	0.017803	0.125	3	3
		1001	4	4	1	54.3333	16.7053	69.6667	12.4847	0.0221719	0.0625	3	1			2001	4	4	1	59	13.5499	66	7.48331	0.18686	0.4375	3	2			3001	4	4	1	53	6.29285	65.3333	7.65942	0.0192817	0.0625	3	3
		1001	5	4	2	52.3333	13.8804	66	10.583	0.0247866	0.0625	3	1			2001	5	4	2	58.6667	11.431	67	8.07465	0.0502818	0.125	3	2			3001	5	4	1	55	5.76194	67.7778	10.256	0.0273277	0.0625	2	3
		1001	6	4	3	68.6667	12.5007	73.6667	6.97615	0.0731857	0.25	2	1			2001	6	4	2	62.3333	13.5302	69	10.1784	0.177582	0.5625	2	2			3001	6	4	2	46.3333	15.1482	68.6667	16.8127	0.037557	0.09375	3	3
		1001	7	5	1	60	13.0843	71.6667	17.8624	0.149805	0.125	3	1			2001	7	4	3	54	7.04273	69.3333	7.55425	0.0113958	0.0625	2	2			3001	7	4	3	54	5.93296	64	14.0855	0.0490559	0.15625	3	3
		1001	8	5	2	51.6667	17.7726	60.6667	6.77249	0.160602	0.3125	3	1			2001	8	5	1	52	11.0272	65.6667	8.23812	0.0375409	0.0625	3	2			3001	8	5	1	51.6667	5.42832	60	10.2762	0.0542668	0.125	3	3
		1001	9	5	3	52.3333	10.9118	60.6667	14.2922	0.0452464	0.125	3	1			2001	9	5	1	49.1667	8.61201	79.1667	18.8193	0.0121058	0.0625	4	2			3001	9	5	1	47.3333	9.0037	64	15.8493	0.0678093	0.21875	2	3
		1001	10	5	4	59	7.77174	67	12.3126	0.0882677	0.125	2	1			2001	10	5	2	64.6667	10.8566	71.6667	9.24482	0.17483	0.4375	3	2			3001	10	5	2	57.3333	11.1475	61.6667	10.3859	0.119474	0.34375	3	3
		1001	11	6	1	66.3333	12.3558	70.3333	6.37704	0.198513	0.59375	3	1			2001	11	5	4	55	13.3116	71.3333	11.0755	0.0447619	0.09375	2	2			3001	11	5	3	54	7.79744	58	9.03327	0.211675	0.4375	3	3
		1001	12	6	2	48.3333	11.7587	63.3333	9.68848	0.0431316	0.125	3	1			2001	12	6	1	57.3333	5.00666	63.3333	11.9778	0.19886	1	3	2			3001	12	6	1	45.6667	14.6652	64.6667	5.46504	0.0072548	0.0625	3	3
		1001	13	6	5	52.6667	21.0776	63.3333	14.4037	0.214127	0.625	2	1			2001	13	6	2	56.3333	5.57375	76.3333	12.6122	0.0119267	0.0625	3	2			3001	13	6	1	52.3333	14.5006	66.3333	11.1295	0.092998	0.21875	2	3
		1001	14	6	6	60.6667	11.5007	64.3333	9.4163	0.273858	0.65625	2	1			2001	14	6	3	57.7778	8.60663	65	13.1301	0.0684049	0.15625	3	2			3001	14	6	2	55	10.7889	64.6667	8.26236	0.0660646	0.25	3	3
		1001	15	7	1	58.6667	11.3608	69.3333	9.7707	0.0398654	0.09375	3	1			2001	15	6	5	70	13.8564	70.6667	11.219	0.449808	1	2	2			3001	15	6	3	39	12.7593	65	19.2977	0.0303844	0.0625	3	3
		1001	16	7	2	54.3333	10.5388	60	14.0285	0.0744451	0.125	3	1			2001	16	7	1	62	9.63328	73.6667	8.14043	0.0144597	0.09375	3	2			3001	16	7	1	53.6667	14.222	76.6667	9.5219	0.00266524	0.03125	3	3
		1001	17	7	3	52	11.5239	65.3333	11.2901	0.0371303	0.09375	3	1			2001	17	7	2	56.6667	13.0064	75	14.6575	0.0165797	0.03125	4	2			3001	17	7	1	60	13.5647	63.3333	11.9778	0.353691	0.875	2	3
		1001	18	7	7	60.3333	12.7384	67.6667	15.8703	0.0421743	0.125	2	1			2001	18	7	3	59.5833	10.1755	73.75	9.45384	0.0127469	0.0625	4	2			3001	18	7	2	58	8.29458	74	8.39047	0.0241216	0.0625	3	3
		1001	19	8	1	49.6667	11.6905	66.6667	16.7173	0.0830366	0.15625	3	1			2001	19	7	6	63.6667	9.91295	70	10.2762	0.0770875	0.21875	2	2			3001	19	8	1	59.3333	10.7827	69	2.75681	0.0410722	0.125	3	3
		1001	20	8	2	50.3333	15.8703	69	9.5289	0.0031119	0.03125	3	1			2001	20	8	1	52	6.19677	71.3333	7.11805	1.41e-05	0.03125	3	2			3001	20	8	1	64.3333	7.52773	63	6.54217	0.624127	1	2	3
		1001	21	8	8	57.3333	9.68848	65.3333	8.82421	0.162174	0.4375	2	1			2001	21	8	4	63.75	8.0234	72.9167	11.4473	0.133795	0.3125	4	2			3001	21	8	2	55.6667	13.471	66.3333	9.50088	0.0515795	0.125	3	3
		1001	22	9	1	53.75	15.0624	60.4167	8.42862	0.149749	0.375	4	1			2001	22	8	5	57.9167	18.3995	75	4.47214	0.0428376	0.125	4	2			3001	22	8	3	58.3333	7.42069	67.3333	13.0639	0.100205	0.21875	3	3
		1001	23	9	1	54.6667	9.17969	63.3333	6.40833	0.00984578	0.03125	3	1			2001	23	8	7	57.6667	6.7429	69	8.6487	0.0264895	0.09375	2	2			3001	23	9	1	61.6667	12.801	65.6667	13.4114	0.34508	1	3	3
		1001	24	9	9	51.3333	11.003	60.6667	18.2282	0.0680218	0.1875	2	1			2001	24	9	1	51.6667	8.52447	64.3333	15.2009	0.0854869	0.21875	3	2			3001	24	9	1	75	10	93.3333	6.45497	0.00158992	0.03125	4	3
		1001	25	9	10	57.3333	7.33939	66.3333	15.7692	0.136692	0.3125	2	1			2001	25	9	6	61.25	8.90926	67.9167	10.7723	0.184655	0.28125	4	2			3001	25	9	1	54	15.1789	68.6667	5.88784	0.0633193	0.1875	2	3
		1001	26	10	2	55.8333	9.44281	67.0833	20.8816	0.079302	0.1875	4	1			2001	26	9	7	57.9167	7.9713	68.75	9.84251	0.0278003	0.09375	4	2			3001	26	9	2	54.6667	17.3282	74.1667	7.3598	0.0364913	0.0625	3	3
		1001	27	10	3	60.4167	7.65125	64.5833	11.1149	0.255944	0.5625	4	1			2001	27	9	8	58.6667	7.65942	72.3333	14.4453	0.0598889	0.15625	2	2			3001	27	9	2	57.9167	13.9119	62.9167	8.72019	0.200063	0.5	4	3
		1001	28	10	11	57.3333	3.93277	64.3333	10.6896	0.101555	0.1875	2	1			2001	28	10	1	66	11.3842	65.6667	8.52447	0.528962	1	3	2			3001	28	10	1	60	17.5271	70	9.46573	0.154994	0.40625	3	3
		1001	29	10	12	63	7.97496	67	11.225	0.220819	0.5625	2	1			2001	29	10	8	58.3333	10.8012	71.25	11.9111	0.100817	0.3125	4	2			3001	29	10	2	54.6667	4.84424	71.6667	10.2307	0.0076183	0.03125	3	3
		1001	30	11	1	52.6667	8.64099	63.6667	5.57375	0.00605343	0.0625	3	1			2001	30	10	9	53.75	16.4886	69.1667	16.558	0.0976496	0.1875	4	2			3001	30	10	3	60	11.726	71.6667	9.57427	0.05807	0.1875	4	3
		1001	31	11	4	60	13.1339	69.4444	12.82	0.123572	0.4375	4	1			2001	31	10	9	61	12.3774	70.3333	9.75021	0.094673	0.21875	2	2			3001	31	10	4	54.5833	9.67169	67.9167	6.96718	0.00903377	0.0625	4	3
		1001	32	11	5	56.6667	7.18795	66.6667	16.2532	0.125142	0.1875	4	1			2002	1	2	1	53.6667	4.08248	67.2222	11.0387	0.0208238	0.0625	3	2			3002	1	1	1	53.6667	18.0407	87.7778	11.6746	0.00317634	0.03125	3	3
		1001	33	11	13	59	6.03324	63.6667	9.75021	0.114857	0.3125	2	1			2002	2	3	1	58	7.48331	71	12.8219	0.0386305	0.09375	3	2			3002	2	2	1	56.3333	8.52447	78.3333	7.84007	0.00315333	0.03125	3	3
		1001	34	12	6	50	16.9558	75.8333	10.083	0.00283801	0.03125	4	1			2002	3	3	1	63.2143	27.9923	66.1607	25.496	0.16165	0.5	2	2			3002	3	2	2	50.3333	8.23812	76	6.19677	0.00249964	0.03125	3	3
		1001	35	12	7	62.0833	9.14011	71.6667	13.0064	0.136505	0.375	4	1			2002	4	5	1	53.3333	7.65942	63	11.296	0.0388027	0.125	3	2			3002	4	3	1	57.3333	12.372	78.3333	12.5486	0.0266397	0.09375	3	3
		1001	36	12	8	54.1667	12.0069	62.9167	15.2821	0.098186	0.3125	4	1			2002	5	5	2	50.6667	2.73252	54.3333	1.50555	0.0395469	0.15625	3	2			3002	5	3	1	54	12.3288	78.3333	7.42069	0.000460752	0.03125	2	3
		1002	1	2	1	52.3333	14.4453	65	12.506	0.0222872	0.15625	3	1			2002	6	5	4	51	6.89928	62.3333	12.6122	0.0462138	0.15625	2	2			3002	6	3	2	48.3333	7.0899	72.3333	7.73736	0.000145571	0.03125	3	3
		1002	2	4	1	52.6667	6.53197	66.6667	14.7874	0.0669357	0.1875	3	1			2002	7	5	5	60.3333	18.2611	67.3333	12.1765	0.255611	0.5625	2	2			3002	7	3	3	65.3333	15.2665	77	13.6675	0.0748463	0.21875	3	3
		1002	3	4	1	55.3333	7.9666	69.3333	9.7707	0.0108846	0.03125	2	1			2002	8	6	1	62.0833	7.81292	71.25	15.3093	0.0512924	0.1875	4	2			3002	8	3	4	49.3333	6.88961	75.6667	10.8382	0.00037085	0.03125	3	3
		1002	4	4	2	52.6667	6.53197	66.6667	14.7874	0.0669357	0.1875	3	1			2002	9	6	1	50	11.0272	68	12.522	0.0237593	0.0625	3	2			3002	9	4	1	60.6667	11.1475	73.3333	11.431	0.0711482	0.15625	3	3
		1002	5	5	2	59	10.3344	64	12.1984	0.134613	0.34375	2	1			2002	10	6	1	60.6667	6.15359	71.3333	4.13118	0.00010592	0.03125	2	2			3002	10	4	1	55.3333	16.2317	72.3333	16.5126	0.0261305	0.09375	2	3
		1002	6	6	1	54.6667	16.9548	63	11.7813	0.158784	0.28125	3	1			2002	11	6	2	60	12.1984	64.3333	12.9254	0.149388	0.34375	3	2			3002	11	4	2	50	12.7122	75	8.92188	0.000334677	0.03125	3	3
		1002	7	6	3	57.3333	9.43751	54.3333	4.80278	0.732988	0.53125	2	1			2002	12	7	1	56.1111	16.3865	68	12.522	0.026926	0.125	3	2			3002	12	5	1	51.6667	10.5388	69.3333	4.13118	0.00282215	0.03125	3	3
		1002	8	7	2	48.3333	8.33467	62.6667	11.9108	0.0552741	0.1875	3	1			2002	13	7	1	63	12.0499	68.3333	9.99333	0.261173	0.5625	2	2			3002	13	5	1	49.6667	11.5528	69.3333	8.64099	0.016393	0.03125	2	3
		1002	9	7	3	53.8889	10.2017	65.3333	10.2502	0.0129894	0.0625	3	1			2002	14	7	2	69.5833	7.4861	72.0833	17.3506	0.361725	0.84375	4	2			3002	14	5	2	51.3333	8.91441	76.3333	16.8483	0.012173	0.0625	3	3
		1002	10	7	4	55.3333	12.6912	69	11.6447	0.0732571	0.15625	2	1			2002	15	7	3	52.0833	15.0347	70.8333	13.1022	0.0010424	0.03125	4	2			3002	15	5	3	48	11.9331	76.6667	12.628	0.00175662	0.03125	3	3
		1002	11	8	1	61.1111	10.6805	61	20.8135	0.505268	0.5625	3	1			2002	16	8	1	56.6667	9.09212	66	10.6583	0.107819	0.21875	3	2			3002	16	5	4	49.6667	14.0523	72.6667	4.67618	0.00381836	0.0625	3	3
		1002	12	8	2	57	10.2567	63	8.07465	0.088983	0.21875	3	1			2002	17	8	1	50.6667	16.8127	66.3333	8.23812	0.0580573	0.15625	2	2			3002	17	6	1	62	8.67179	71.3333	11.7757	0.0501719	0.09375	3	3
		1002	13	8	5	56.3333	9.0701	68.3333	14.2782	0.108941	0.1875	2	1			2002	18	8	4	53.75	7.02673	60.8333	10.328	0.0950179	0.25	4	2			3002	18	6	1	56.2698	5.92023	76.3492	12.9351	0.0203676	0.0625	4	3
		1002	14	8	6	59.6667	12.8634	66	13.2665	0.138806	0.4375	2	1			2002	19	8	5	57.6389	19.26	63.75	12.723	0.323651	1	4	2			3002	19	6	1	48.3333	12.3558	76.6667	8.4538	0.000303463	0.03125	2	3
		1002	15	9	1	59.1667	11.4746	68.75	13.2994	0.0489715	0.25	4	1			2002	20	9	1	51.6667	9.66782	64	7.37564	0.0254944	0.0625	3	2			3002	20	6	2	62.3333	11.4134	71.3333	14.2922	0.166535	0.3125	3	3
		1002	16	9	2	54.6667	12.9409	68	15.02	0.00962446	0.03125	3	1			2002	21	9	6	58.3333	8.61201	69.1667	17.5831	0.0603137	0.15625	4	2			3002	21	6	3	56	20.9762	78	11.5239	0.0420285	0.0625	3	3
		1002	17	9	7	56.6667	9.93311	70	16.4924	0.0470462	0.09375	2	1			2002	22	9	7	55.4167	17.6364	61.25	17.3746	0.275787	0.59375	4	2			3002	22	7	1	58.3333	7.42069	70.3333	12.2909	0.0538514	0.125	3	3
		1002	18	9	8	59	8.27043	66.6667	11.9108	0.0583471	0.125	2	1			2002	23	9	8	61.25	12.4248	75	19.685	0.0534361	0.1875	4	2			3002	23	7	1	53.6667	14.9354	65.3333	10.7827	0.0332938	0.0625	2	3
		1002	19	10	1	53.3333	4.67618	67	9.0111	0.00604108	0.03125	3	1			2002	24	10	1	59.3333	10.8566	60.3333	12.9872	0.456702	0.84375	3	2			3002	24	7	2	64.3333	15.7184	73.3333	10.8566	0.060113	0.1875	3	3
		1002	20	10	2	60	10.8397	68.3333	10.6849	0.174814	0.4375	4	1			2002	25	10	1	56	12.8996	71.6667	8.52447	0.0640819	0.125	2	2			3002	25	7	2	58.3333	10.9163	72.0833	10.8877	0.066262	0.21875	4	3
		1002	21	10	3	54.1667	8.46562	81.25	13.6702	0.0137146	0.0625	4	1			2002	26	10	9	54.5833	11.3376	73.75	20.6004	0.0663124	0.15625	4	2			3002	26	7	3	48.6667	9.68848	70.6667	10.4817	0.0104269	0.03125	3	3
		1002	22	10	9	53	15.1658	61	12.3126	0.230849	0.875	2	1			2002	27	10	9	54.5833	11.3376	73.75	20.6004	0.0663124	0.15625	4	2			3002	27	8	1	64	6.57267	74.3333	9.50088	0.0569737	0.15625	3	3
		1002	23	11	4	52.9167	17.1331	71.25	7.54155	0.00317173	0.03125	4	1			2002	28	10	10	52.5	19.4936	72.0833	13.731	0.0772288	0.21875	4	2			3002	28	8	1	65.3333	9.0037	69.6667	10.7641	0.281839	0.875	2	3
		1002	24	11	10	57.3333	3.7238	62.3333	8.14043	0.150868	0.375	2	1			2002	29	11	1	58.6667	6.65332	66.6667	10.0929	0.0574192	0.09375	3	2			3002	29	8	2	61.6667	11.3039	72.3333	12.4204	0.127702	0.3125	3	3
		1002	25	12	1	48.3333	10.8382	75.6667	12.9254	0.00706658	0.03125	3	1			2002	30	11	11	44.5833	14.1789	64.1667	12.9099	0.0230863	0.03125	4	2			3002	30	8	3	63.3333	16.765	71.3333	16.3788	0.0344794	0.125	3	3
		1002	26	12	5	59.5833	5.5715	67.5	16.1245	0.154524	0.4375	4	1			2002	31	11	12	55	12.3491	68.3333	11.143	0.00950918	0.0625	4	2			3002	31	8	3	51.25	21.0208	71.25	12.4248	0.0891868	0.25	4	3
		1002	27	12	6	60.8333	12.1106	64.5833	15.8443	0.32424	0.6875	4	1			2003	1	1	1	48	8.85438	62	8.39047	0.0284522	0.0625	3	2			3002	32	9	1	54	14.5327	68.3333	13.7064	0.0330929	0.09375	3	3
		1002	28	12	11	44.6667	7.65942	72	10.8074	0.00423624	0.03125	2	1			2003	2	2	1	59	8.27043	70	14.1986	0.0845045	0.15625	3	2			3002	33	9	1	52	16.5892	71.6667	8.33467	0.012881	0.0625	2	3
		1002	29	13	1	51.3333	17.4662	55.6667	16.3177	0.298976	0.625	3	1			2003	3	3	1	54.3333	16.3177	73	14.519	0.00271756	0.03125	3	2			3002	34	10	1	48	13.0231	63.6667	4.27395	0.0239188	0.0625	3	3
		1002	30	13	7	60.8333	6.8313	74.1667	9.57427	0.0448252	0.125	4	1			2003	4	3	1	60	16.4438	72.3333	11.7587	0.118875	0.4375	2	2			3002	35	10	3	63	6.03324	69	12.3126	0.0590699	0.1875	3	3
		1002	31	13	8	57.5	10.7238	65	12.5499	0.0417206	0.125	4	1			2003	5	3	2	56.1111	11.0387	67.6667	10.8382	0.0420477	0.09375	3	2			3002	36	10	4	55.8333	11.143	65.8333	16.4063	0.113819	0.15625	4	3
		1002	32	13	12	57.6667	11.2012	70	6.32456	0.032839	0.0625	2	1			2003	6	3	3	61.6667	18.7794	71.3333	10.1719	0.156051	0.4375	3	2			3002	37	11	1	57.6667	13.7647	69.3333	11.7757	0.0291647	0.09375	3	3
		1003	1	1	1	61.3333	10.8566	65	16.2358	0.32222	0.40625	3	1			2003	7	4	1	58.3333	8.71015	70.5556	8.00463	0.0118808	0.0625	3	2			3002	38	11	1	53	7.01427	71.6667	11.6218	0.00941151	0.03125	2	3
		1003	2	1	2	54.6667	13.4858	69.3333	11.7075	0.0573664	0.15625	3	1			2003	8	4	1	77.3333	6.65332	75	8.46168	0.683152	0.875	2	2			3002	39	11	2	62.3333	13.2313	69.3333	12.5645	0.0935825	0.25	3	3
		1003	3	1	3	57.6667	7.84007	66.6667	17.4203	0.127996	0.34375	3	1			2003	9	4	2	58	15.8997	69.4444	14.9691	0.146639	0.3125	3	2			3002	40	11	5	52.9167	7.65125	72.5	8.66025	0.000832505	0.03125	4	3
		1003	4	2	1	65.6667	12.0941	68.3333	8.89194	0.142795	0.375	3	1			2003	10	4	3	63.8889	12.8956	63.6667	15.4618	0.508292	0.6875	3	2			3002	41	11	6	50	13.0384	67.0833	14.6131	0.0398129	0.09375	4	3
		1003	5	2	2	57	7.45654	62.6667	17.6937	0.265232	0.65625	3	1			2003	11	5	1	56	12.1984	60	10.6583	0.163791	0.28125	3	2			3003	1	2	1	46.6667	6.53197	65	10.9362	0.00511504	0.0625	3	3
		1003	6	3	1	55.6667	9.58471	65.3333	12.8167	0.0312467	0.125	3	1			2003	12	5	1	53	6.89928	68.6667	15.1085	0.0168885	0.09375	2	2			3003	2	2	1	62	10.9545	67.6667	12.16	0.267788	0.59375	2	3
		1003	7	3	1	58.3333	18.822	69	11.4368	0.0466766	0.125	2	1			2003	13	5	2	58.6667	10.9301	69	5.17687	0.0320613	0.0625	3	2			3003	3	2	2	57	9.27362	63.6667	12.7384	0.0951679	0.15625	3	3
		1003	8	3	2	55	5.32917	63.6667	13.7647	0.0734197	0.3125	3	1			2003	14	6	1	63.3333	13.9523	69.3333	14.1798	0.178305	0.46875	3	2			3003	4	3	1	51.6667	9.50088	65.6667	10.2307	0.0370716	0.09375	3	3
		1003	9	3	3	52	14.4776	71.6667	8.23812	0.00947697	0.03125	3	1			2003	15	6	1	51.6667	7.84007	77	3.74166	0.000368121	0.03125	2	2			3003	5	3	1	58	5.05964	69	8.83176	0.0471149	0.15625	2	3
		1003	10	4	1	44.3333	12.0277	65.3333	6.65332	0.0118982	0.0625	3	1			2003	16	6	2	55.6667	11.4134	59.3333	14.2922	0.305945	0.9375	3	2			3003	6	3	2	54.6667	9.43751	66.6667	7.22957	0.0466082	0.15625	3	3
		1003	11	4	1	51.3333	18.096	69	10.1784	0.0107269	0.03125	2	1			2003	17	6	3	61.3333	5.60952	65	10.7145	0.253089	0.46875	3	2			3003	7	3	3	67	14.2408	66	13.4462	0.550818	0.8125	3	3
		1003	12	4	2	59.6667	13.1707	66.6667	7.22957	0.0604866	0.1875	3	1			2003	18	6	4	49.6667	8.89194	73	8.3666	3.74e-06	0.03125	3	2			3003	8	4	1	59.3333	9.68848	68.6667	7.9666	0.0525605	0.15625	3	3
		1003	13	4	3	57	9.85901	69	5.01996	0.00407449	0.0625	3	1			2003	19	7	1	56.3333	16.4641	75	11.0815	0.0609803	0.1875	3	2			3003	9	4	1	56	5.17687	63.7037	9.54875	0.0672554	0.21875	2	3
		1003	14	4	4	58	5.05964	68.3333	7.73736	0.0167784	0.0625	3	1			2003	20	7	1	57.3333	11.219	65	10.1784	0.142189	0.3125	2	2			3003	10	4	2	63	11.225	70	11.5239	0.0435598	0.125	3	3
		1003	15	5	1	52.3333	8.80152	79	8.83176	7.09e-05	0.03125	3	1			2003	21	7	2	59	12.0499	79.3333	15.2665	0.0305128	0.0625	3	2			3003	11	4	3	57.3333	11.219	71	12.6965	0.0514573	0.1875	3	3
		1003	16	5	1	54.3333	14.8279	64.6667	5.60952	0.0880365	0.21875	2	1			2003	22	7	3	54	10.5071	66.3333	25.5943	0.0954339	0.21875	3	2			3003	12	5	1	72	9.95992	68.6667	7.9666	0.8748	0.5	3	3
		1003	17	5	2	52.6667	13.545	68.3333	13.8227	0.0767183	0.25	3	1			2003	23	7	4	55	20.6155	72.9167	12.9099	0.0109928	0.0625	4	2			3003	13	5	1	57.6667	9.15787	71.3333	12.5645	0.0518284	0.125	2	3
		1003	18	5	3	59.6667	11.1295	67	11.7813	0.142417	0.40625	3	1			2003	24	8	1	55.6667	9.99333	68	8.09938	0.0282282	0.0625	3	2			3003	14	5	2	59.4444	17.0511	69.3333	13.7792	0.0408731	0.09375	3	3
		1003	19	5	4	55	9.93982	69.6667	6.97615	0.0274388	0.0625	3	1			2003	25	8	1	50	12.3288	80.3333	7.0899	0.00128928	0.03125	2	2			3003	15	5	3	58.3333	10.1522	76.3333	8.4301	0.0101189	0.03125	3	3
		1003	20	6	1	56.6667	9.88826	72.6667	5.46504	0.00456884	0.03125	3	1			2003	26	8	2	59.6667	9.4163	76.3333	7.73736	0.00165108	0.03125	3	2			3003	16	5	4	50	12.1984	69.6667	14.0523	0.0273079	0.0625	3	3
		1003	21	6	1	64	13.3866	63.6667	12.9872	0.528761	1	2	1			2003	27	8	2	66.6667	7.52773	71.25	14.2083	0.204989	0.4375	4	2			3003	17	6	1	60	8.67179	61	9.85901	0.417943	0.875	3	3
		1003	22	6	2	59	10.8628	66.3333	8.04156	0.138568	0.71875	3	1			2003	28	8	3	56.3333	9.0701	68.3333	8.71015	0.0133463	0.0625	3	2			3003	18	6	1	62.5	7.58288	62.5	16.0468	0.5	1	4	3
		1003	23	6	3	58	9.1214	68	7.69415	0.0363788	0.15625	3	1			2003	29	9	1	68.3333	8.33467	63.3333	16.4762	0.72701	0.40625	3	2			3003	19	6	1	51	10.1784	61.3333	10.7083	0.106355	0.3125	2	3
		1003	24	6	4	56.6667	13.6039	68	10.1193	0.115293	0.28125	3	1			2003	30	9	1	65.5556	22.3772	73.6667	16.7053	0.0773931	0.21875	2	2			3003	20	6	1	58.6667	13.7792	72.3333	9.91295	0.0318703	0.09375	2	3
		1003	25	7	1	61.3333	10.0929	72.6667	8.26236	0.05326	0.15625	3	1			2003	31	9	3	50.8333	11.6905	73.3333	4.65475	0.00319977	0.03125	4	2			3003	21	6	2	63	6.89928	73.6667	7.84007	0.0317942	0.09375	3	3
		1003	26	7	1	60.6667	10.7827	67.3333	6.88961	0.103853	0.3125	2	1			2003	32	9	4	60.4167	16.7643	73.75	15.0624	0.045443	0.09375	4	2			3003	22	6	3	46.6667	6.77249	68.3333	15.9206	0.00667063	0.03125	3	3
		1003	27	7	2	62.6667	14.7874	70.6667	5.60952	0.140875	0.28125	3	1			2003	33	10	1	64.3333	9.24482	70.6667	9.09212	0.170079	0.4375	3	2			3003	23	7	1	58	6.44981	65.6667	6.97615	0.000241889	0.03125	3	3
		1003	28	7	3	61.3333	7.65942	69	9.0111	0.123556	0.34375	3	1			2003	34	10	5	73.3333	12.6161	74.1667	14.2887	0.458631	1	4	2			3003	24	7	1	60.6667	12.7541	72	8.39047	0.107744	0.25	2	3
		1003	29	8	1	61.3333	11.2901	71.6667	10.9118	0.0645355	0.21875	3	1			2003	35	10	6	70.4167	9.00231	64.1667	6.8313	0.896281	0.25	4	2			3003	25	7	2	57.3333	12.628	65.3333	11.431	0.195342	0.46875	3	3
		1003	30	8	1	62.0833	10.8877	71.6667	8.89757	0.0945064	0.1875	4	1			2004	1	2	1	52.6667	13.8371	70.3333	17.5461	0.0220095	0.09375	3	2			3003	26	7	2	53.75	18.0104	68.75	7.54155	0.071459	0.15625	4	3
		1003	31	8	1	63	11.7132	72	13.3267	0.0465	0.125	2	1			2004	2	3	1	56	12.522	68	13.8564	0.112856	0.3125	3	2			3003	27	7	3	57	8.3666	74.3333	5.27889	0.0022111	0.03125	3	3
		1003	32	8	2	56.3333	9.0701	70.3333	20.6074	0.0811918	0.1875	3	1			2004	3	3	2	57.6667	4.4572	66	11.2428	0.0814883	0.3125	3	2			3003	28	8	1	56.6667	7.86554	63	12.5698	0.20154	0.5625	3	3
		1003	33	8	3	61.3333	9.5219	69.6667	9.75021	0.121989	0.3125	3	1			2004	4	4	1	48.6667	12.628	67.6667	9.66782	0.00781316	0.0625	3	2			3003	29	8	1	59	9.5289	67.6667	8.04156	0.0305919	0.0625	2	3
		1003	34	9	1	54.6667	12.6912	68.6667	8.26236	0.00229792	0.03125	3	1			2004	5	4	1	54	10.3537	72	8.85438	0.00558145	0.03125	2	2			3003	30	8	2	66.6667	11.5701	76	15.748	0.122662	0.3125	3	3
		1003	35	9	1	51	6.66333	69	12.946	0.0206352	0.0625	2	1			2004	6	4	2	58.6667	10.0133	66.6667	7.00476	0.0333765	0.125	3	2			3003	31	8	3	56.6667	16.8602	70.6667	9.85224	0.0510583	0.15625	3	3
		1003	36	9	2	63.6667	5.85377	65	5.17687	0.0509697	0.25	3	1			2004	7	5	2	50.6667	7.86554	66.3333	7.52773	0.000209354	0.03125	2	2			3003	32	8	3	53.3333	12.0069	74.1667	5.16398	0.000704778	0.03125	4	3
		1003	37	9	2	61.25	9.9687	71.25	9.32068	0.0563531	0.1875	4	1			2004	8	6	1	49.3333	23.5514	68	12.6491	0.0567016	0.15625	3	2			3003	33	9	1	54	12.775	62.6667	10.328	0.15638	0.34375	3	3
		1003	38	9	3	63	8.83176	75	11.0815	0.0793497	0.21875	3	1			2004	9	6	2	57.3333	10.7083	60.6667	9.85224	0.284832	0.71875	3	2			3003	34	9	1	50.6667	5.88784	72.3333	9.91295	0.00371075	0.03125	2	3
		1003	39	10	1	63.3333	11.9108	67.6667	8.71015	0.231334	0.34375	3	1			2004	10	6	3	54	7.04273	61	6.54217	0.0521193	0.15625	2	2			3003	35	9	2	57	14.519	68.3333	7.31209	0.0817192	0.21875	3	3
		1003	40	10	1	60.3333	9.4163	73	11.3666	0.0880813	0.21875	2	1			2004	11	7	1	56	4.19524	68	14.9666	0.0533728	0.15625	3	2			3003	36	9	3	55	7.66812	58	10.5071	0.335812	0.6875	3	3
		1003	41	10	2	55.3333	16.5731	67.6667	8.89194	0.0210266	0.0625	3	1			2004	12	7	2	47.7778	15.2995	67.6667	15.5134	0.00554812	0.0625	3	2			3003	37	9	4	57.5	7.58288	72.9167	13.3619	0.0476761	0.1875	4	3
		1003	42	10	3	56.6667	15.7056	66.25	12.1192	0.0740189	0.1875	4	1			2004	13	7	4	52	15.6971	64.3333	12.801	0.0707532	0.1875	2	2			3003	38	10	1	51	11.3666	69.3333	10.7827	0.0239142	0.09375	3	3
		1003	43	10	4	63.3333	8.61201	72.9167	9.92682	0.0583471	0.15625	4	1			2004	14	8	1	70.8333	18.4842	70	14.1421	0.578139	1	4	2			3003	39	10	1	57.6667	9.58471	65.3333	11.9778	0.159071	0.3125	2	3
		1003	44	10	4	63.3333	8.61201	72.9167	9.92682	0.0583471	0.15625	4	1			2004	15	8	5	57.3333	11.003	70.6667	10.0133	0.0237587	0.09375	2	2			3003	40	10	2	55.6667	4.27395	62.6667	11.2901	0.0632223	0.3125	3	3
		1003	45	10	5	56.6667	15.7056	66.25	12.1192	0.0740189	0.1875	4	1			2004	16	9	1	53.3333	11.639	66.6667	10.1719	0.0203466	0.09375	3	2			3003	41	10	5	57.9167	9.14011	66.6667	13.1972	0.148575	0.375	4	3
		1004	1	1	1	65.3333	11.003	66.6667	9.0037	0.423309	1	3	1			2004	17	9	2	69.5833	8.27899	70.4167	11.0019	0.354467	1	4	2			3003	42	10	6	45	10.7238	70	9.08295	0.0010424	0.03125	4	3
		1004	2	1	2	57	20.8135	71	10.0995	0.149954	0.5625	3	1			2004	18	9	6	51.3333	9.26643	66.6667	14.4037	0.0447995	0.09375	2	2			3004	1	1	1	60.3333	8.52447	81.3333	11.219	0.00802093	0.03125	3	3
		1004	3	2	1	60.5387	20.4417	78.3165	13.5282	0.058731	0.09375	3	1			2004	19	10	1	47.3333	4.32049	62.3333	10.0731	0.00405245	0.0625	3	2			3004	2	2	1	52.6667	14.3481	76.3333	13.4114	0.000447397	0.03125	2	3
		1004	4	2	1	60.2323	6.64851	70.1044	6.89552	0.0410021	0.15625	2	1			2004	20	10	3	54.1667	11.583	70.4167	8.57564	0.0221149	0.09375	4	2			3004	3	2	2	52.3333	5.85377	73.6667	9.75021	0.00891618	0.03125	3	3
		1004	5	2	2	63.0556	8.32963	69.7685	11.817	0.07227	0.15625	3	1			2004	21	10	7	61	16.8167	62	11.5931	0.450127	0.59375	2	2			3004	4	3	2	58.75	5.86302	73.3333	8.73308	0.000664783	0.03125	2	3
		1004	6	2	3	56.0101	18.287	70.5758	5.49129	0.0598501	0.1875	3	1			2004	22	11	4	62.5	12.6491	72.5	6.89202	0.0498834	0.09375	4	2			3004	5	3	3	55.6667	9.83192	76.6667	13.8371	0.00744433	0.03125	3	3
		1004	7	3	1	67.3771	4.82761	68.3805	9.42701	0.374458	1	3	1			2004	23	11	5	61.6667	12.3153	72.5	12.5499	0.0682659	0.21875	4	2			3004	6	3	3	51	11.9833	62.3333	10.6896	0.0694476	0.25	2	3
		1004	8	3	1	56.8855	8.31123	68.6768	12.3184	0.0807022	0.15625	2	1			2004	24	11	6	52.9167	9.14011	69.5833	9.92682	0.0156098	0.03125	4	2			3004	7	3	4	51.6667	10.0554	72.6667	9.7707	0.0128509	0.0625	3	3
		1004	9	3	2	63.1717	5.1635	76.6633	15.1498	0.0326725	0.09375	3	1			2005	1	2	1	52.2391	3.89398	68.5657	8.21114	0.00468323	0.0625	3	2			3004	8	4	4	52.6667	10.1719	74	18.1549	0.00605427	0.03125	2	3
		1004	10	3	3	42.9854	11.4551	70.8081	12.7082	0.00176893	0.03125	3	1			2005	2	3	1	55.0673	11.1119	69.6195	15.534	0.0397822	0.09375	3	2			3004	9	4	5	61.3333	13.2464	74.6667	5.46504	0.0347443	0.125	3	3
		1004	11	3	3	49.4949	10.7772	63.2088	9.49167	0.0168484	0.03125	3	1			2005	3	3	1	50.6667	12.5007	64.6667	10.8566	0.0485717	0.125	2	2			3004	10	4	5	54	15.8493	70	11.1555	0.0739301	0.15625	2	3
		1004	12	3	4	60.3064	14.4176	70.0168	10.5991	0.130062	0.3125	3	1			2005	4	3	2	51.3333	10.0133	75.6667	11.8265	0.0107877	0.0625	3	2			3004	11	5	6	51.3333	10.328	69.6667	13.471	0.00148548	0.03125	2	3
		1004	13	4	1	49	12.5698	73.3333	9.09212	0.00693549	0.03125	3	1			2005	5	3	3	63.4613	13.8609	66.1684	6.65152	0.325152	1	3	2			3004	12	5	7	49.6667	10.5388	76.6667	10.8566	0.00846787	0.0625	3	3
		1004	14	4	1	55.1852	8.00206	70	6.84935	0.0152575	0.0625	2	1			2005	6	4	1	48	2.19089	68.6667	11.7075	0.00275899	0.03125	3	2			3004	13	5	8	61.3333	7.86554	84	8.67179	0.00526851	0.03125	3	3
		1004	15	4	2	60.3333	13.2916	65.6667	1.96638	0.199582	0.75	3	1			2005	7	4	1	53.3333	14.4037	65.3333	20.383	0.204085	0.4375	2	2			3004	14	5	9	63.3333	11.1475	73.3333	14.4037	0.0960153	0.1875	3	3
		1004	16	4	4	59.5488	10.2869	60.8721	8.51032	0.390557	1	3	1			2005	8	4	2	61.2054	15.8928	67.037	8.0476	0.196586	0.5625	3	2			3004	15	6	7	55.6667	6.97615	79	11.6447	0.000781688	0.03125	2	3
		1005	1	1	1	64.2424	8.22398	67.6768	15.8788	0.169693	0.34375	3	1			2005	9	4	4	58.8215	10.3669	65.1515	9.80641	0.199681	0.4375	3	2			3004	16	6	10	54	9.95992	67	11.3666	0.0881314	0.28125	3	3
		1005	2	1	2	70.6667	11.9108	73	5.76194	0.363391	0.8125	3	1			2005	10	4	4	57.4613	15.0526	67.596	6.46933	0.0644652	0.15625	3	2			3004	17	6	11	63	17.8774	87.3333	8.5479	0.0243504	0.09375	3	3
		1005	3	1	3	66	9.46573	68	11.2428	0.301948	0.6875	3	1			2005	11	5	1	56.8013	8.89661	67.6768	7.40728	0.019711	0.03125	3	2			3004	18	6	12	52	7.89937	82.5	10.8397	0.00190992	0.03125	3	3
		1005	4	1	4	60.9764	9.40244	77.6431	6.01555	0.00229085	0.03125	3	1			2005	12	5	1	63.8552	13.0749	62.8249	7.01356	0.576073	1	2	2			3004	19	7	1	55.8333	14.8043	75.8333	8.01041	0.00102926	0.03125	4	3
		1005	5	2	1	59.6667	18.9912	67	9.44458	0.199157	0.28125	3	1			2005	13	5	2	50.3333	9.66782	72.6667	12.6912	0.0212366	0.0625	3	2			3004	20	7	2	58.75	13.4861	83.75	10.8109	0.00540995	0.03125	4	3
		1005	6	2	1	60.1852	20.973	78.4722	14.7675	0.107232	0.3125	2	1			2005	14	5	3	56.1616	11.648	69.2929	11.3016	0.0971153	0.15625	3	2			3004	21	7	8	55	12.946	76	12.775	0.00721798	0.03125	2	3
		1005	7	2	2	58.0135	9.04763	70.3502	8.7039	0.0308463	0.125	3	1			2005	15	5	4	52.862	10.2659	66.5657	12.9808	0.0706585	0.15625	3	2			3004	22	7	13	51.3333	8.4538	79.3333	9.93311	0.00135172	0.03125	3	3
		1005	8	2	3	58.6667	15.214	72.3333	13.9952	0.0162585	0.09375	3	1			2005	16	6	1	60.3333	10.3086	71.6667	11.2724	0.0612159	0.21875	3	2			3004	23	8	3	66.25	13.7614	64.1667	9.30949	0.608459	0.84375	4	3
		1005	9	2	4	49.3266	18.2549	72.4579	12.7152	0.0433899	0.15625	3	1			2005	17	6	1	58	11.5931	62	19.6367	0.343775	1	2	2			3004	24	8	4	53.3333	16.1761	82.0833	9.00231	0.00185758	0.03125	4	3
		1005	10	3	1	49.8611	11.8188	68.75	13.1325	0.0141092	0.0625	3	1			2005	18	6	2	59	8.74071	67.3333	5.75036	0.0724697	0.1875	3	2			3004	25	8	9	53.6667	4.63321	75	12.6965	0.00248331	0.03125	2	3
		1005	11	3	1	64	12.2638	67.3333	9.68848	0.324778	1	2	1			2005	19	6	3	59	8.74071	67.3333	5.75036	0.0724697	0.1875	3	2			3004	26	8	14	56.6667	11.3608	67.6667	4.08248	0.0302155	0.09375	3	3
		1005	12	3	2	52.3333	14.3341	71.3333	11.003	0.0354427	0.15625	3	1			2005	20	6	4	55	13.4313	66.6667	4.84424	0.0534166	0.15625	3	2			3004	27	9	5	59.1667	7.85281	72.5	4.47214	0.00248331	0.03125	4	3
		1005	13	3	3	62.6667	16.8602	73.3333	14.8952	0.0704584	0.15625	3	1			2005	21	7	1	59.3333	7.76316	66.3333	14.6652	0.207009	0.65625	3	2			3004	28	9	6	60.8333	8.89757	80.4167	11.2268	0.000757662	0.03125	4	3
		1005	14	3	4	47.3333	15.9833	63.6667	16.6573	0.0844882	0.09375	3	1			2005	22	7	1	53	8.74071	69.6667	6.121	0.00362739	0.03125	2	2			3004	29	9	15	58.3333	11.2012	78	12.6491	0.00375529	0.0625	3	3
		1005	15	4	1	54.8148	13.8183	58.9815	13.51	0.220675	0.4375	3	1			2005	23	7	2	60	10.6583	66	15.0732	0.210604	0.375	3	2			3004	30	9	16	65.3333	12.372	80	8.19756	0.0229647	0.09375	3	3
		1005	16	4	1	60.3333	13.7064	69.3333	5.31664	0.092571	0.1875	2	1			2005	24	7	3	60.0943	6.52244	66.3805	12.9282	0.182333	0.5625	3	2			3004	31	10	7	55.4167	17.5654	74.5833	16.0792	0.0817102	0.21875	4	3
		1005	17	4	2	57	20.7364	65.6667	13.938	0.235501	0.46875	3	1			2005	25	7	4	60.6094	10.3051	73.2929	21.2299	0.165433	0.3125	3	2			3004	32	10	8	53.3333	11.2546	74.5833	7.31722	0.000648988	0.03125	4	3
		1005	18	4	3	51	19.8293	66.6667	13.4263	0.0104841	0.0625	3	1			2005	26	8	1	54.3056	11.3458	70.2778	7.6457	0.0308514	0.0625	3	2			3004	33	10	17	53	15.1658	77.2222	13.0668	0.00423808	0.0625	3	3
		1005	19	4	4	44	13.7986	61.3333	8.82421	0.0145301	0.0625	3	1			2005	27	8	1	59.6667	10.5388	60.6667	9.68848	0.436078	1	2	2			3004	34	10	18	50	14.1421	79.3333	11.639	0.00116897	0.03125	3	3
		1005	20	5	1	59.8958	11.078	74.5833	8.27899	0.0139424	0.03125	3	1			2005	28	8	2	54.5185	9.49455	69.1852	13.5477	0.0352731	0.0625	3	2			3004	35	11	9	60.4167	13.6295	75	8.80341	0.00518459	0.03125	4	3
		1005	21	5	1	62.7778	8.79815	71.6667	7.94145	0.0263679	0.0625	2	1			2005	29	8	3	64.6667	15.4229	63.6667	11.1295	0.543223	1	3	2			3004	36	11	10	53.75	9.58514	72.9167	16.0013	0.0360888	0.0625	4	3
		1005	22	5	2	60	17.9778	62.3333	10.6896	0.39687	0.71875	3	1			2005	30	9	1	53	14.7919	67	10.4881	0.0639017	0.15625	3	2			3004	37	11	19	56.6667	8.5479	81.3333	15.0022	0.000159823	0.03125	3	3
		1005	23	5	3	41.6667	16.2686	63.3333	10.7827	0.0263225	0.125	3	1			2005	31	9	1	58	9.71597	64.6667	8.5479	0.156642	0.3125	2	2			3004	38	11	20	60.3333	13.5302	71.6667	11.2012	0.00797127	0.03125	3	3
		1005	24	5	4	53.7037	13.8718	72.2222	12.5511	0.00557121	0.0625	3	1			2005	32	9	2	59.537	11.1467	69.1667	13.1081	0.115561	0.375	3	2			3004	39	12	11	45.8333	11.7969	67.9167	6.96718	0.00862063	0.03125	4	3
		1005	25	6	1	48.8889	8.86107	67	12.2474	0.0107157	0.0625	3	1			2005	33	9	3	57.2917	16.7316	78.5833	15.4286	0.0415526	0.09375	3	2			3004	40	12	12	65	9.61769	74.5833	7.14435	0.035788	0.125	4	3
		1005	26	6	1	63.6667	14.5556	69.3333	14.6788	0.200769	0.4375	2	1			2005	34	9	4	56.3333	13.1707	60.3333	4.27395	0.263538	0.40625	3	2			3004	41	12	21	46.3333	10.3086	69.3333	4.50185	0.00298551	0.03125	3	3
		1005	27	6	2	59.213	18.7909	70.787	12.9534	0.163407	0.3125	3	1			2005	35	10	1	57.1818	11.9247	72.5152	3.65706	0.0193348	0.125	3	2			3004	42	12	22	60.6667	13.4263	75.3333	9.35236	0.0516147	0.125	3	3
		1005	28	6	3	56.6667	9.51568	73.963	6.55373	0.013152	0.0625	3	1			2005	36	10	1	58	17.1581	69	7.66812	0.0534361	0.15625	2	2			3005	1	1	1	64.6667	11.1475	78.6667	18.0518	0.0669357	0.15625	3	3
		1005	29	6	4	56.6667	9.51568	73.963	6.55373	0.013152	0.0625	3	1			2005	37	10	2	45.6667	7.52773	58.6667	19.5414	0.136919	0.3125	3	2			3005	2	2	1	54.6667	13.3666	67	11.3666	0.0223527	0.0625	2	3
		1006	1	1	1	65.6667	14.8279	69.6667	12.6122	0.318807	0.71875	3	1			2005	38	10	2	58.6667	14.6788	66.6667	7.86554	0.0788117	0.125	2	2			3005	3	2	2	57.6667	12.0941	67.6667	11.0574	0.0971385	0.3125	3	3
		1006	2	2	1	46	8.09938	66	8.39047	0.00404145	0.03125	2	1			2005	39	10	3	53.6667	9.66782	65.5556	7.20082	0.0169047	0.0625	3	2			3005	4	3	2	53.6667	15.7184	74.6667	14.6242	0.0421208	0.0625	2	3
		1006	3	2	2	52	14.9131	71.3333	23.4151	0.0463476	0.09375	3	1			2005	40	10	4	53.5119	21.1643	63.2738	16.3452	0.120354	0.3125	3	2			3005	5	3	3	51.6667	11.2724	77	6.78233	0.00353161	0.03125	3	3
		1006	4	3	2	44.6667	16.2317	59.6667	9.4163	0.0234984	0.0625	2	1			2005	41	11	1	60.3333	20.255	68.6667	8.64099	0.167225	0.21875	3	2			3005	6	3	3	54.6667	12.5007	64	7.48331	0.090714	0.25	2	3
		1006	5	3	3	55	16.6733	66	11.7303	0.168797	0.5625	3	1			2005	42	11	1	64.3333	10.9848	65	6.41872	0.4316	1	2	2			3005	7	3	4	49.6667	9.66782	66	19.2666	0.0630556	0.3125	3	3
		1006	6	3	3	62.3333	9.0701	63.3333	4.50185	0.406076	0.75	2	1			2005	43	11	2	64	10.7331	59.3333	10.8566	0.737746	0.6875	3	2			3005	8	4	4	60.3333	9.66782	73.3333	14.2361	0.0846046	0.21875	2	3
		1006	7	3	4	52	10.9545	75	10.5641	0.00822721	0.03125	3	1			2005	44	11	3	52.3333	10.8382	62.3333	8.52447	0.0954508	0.21875	3	2			3005	9	4	5	58	12.6491	70.6667	7.9666	0.0707462	0.1875	3	3
		1006	8	4	4	54	9.79796	72.3333	13.3517	0.00163853	0.03125	2	1			2006	1	2	1	61.6667	7.0899	70.6667	3.7238	0.0142861	0.09375	3	2			3005	10	4	5	58.6667	11.219	70.3333	9.58471	0.0789897	0.21875	2	3
		1006	9	4	5	55	9.93982	65.3333	10.328	0.0446258	0.125	3	1			2006	2	3	1	52.6667	11.7757	69.4444	13.7302	0.00435448	0.03125	3	2			3005	11	4	6	57	11.9833	69.6667	16.5126	0.0790292	0.3125	3	3
		1006	10	4	5	59.6667	7.31209	63	10.7889	0.296262	1	2	1			2006	3	3	1	58.6667	11.431	65.3333	10.2502	0.210794	0.4375	2	2			3005	12	5	6	49.3333	13.7792	76.6667	5.96285	0.00234177	0.03125	2	3
		1006	11	4	6	51	7.01427	67.6667	10.1522	0.0132686	0.03125	3	1			2006	4	3	2	61.6667	12.3558	72	11.6619	0.020447	0.0625	3	2			3005	13	5	7	47.6667	13.1707	72	11.7983	0.00477204	0.0625	3	3
		1006	12	5	6	51.3333	12.242	69.6667	10.0731	0.00605343	0.0625	2	1			2006	5	3	2	63.3333	8.35863	70	10.198	0.149043	0.375	2	2			3005	14	5	8	52	12.8374	71.6667	9.33095	0.0018599	0.03125	3	3
		1006	13	5	7	58	8.39047	64	13.0231	0.156176	0.28125	3	1			2006	6	4	1	61.6667	8.62812	62.3333	11.4833	0.44536	0.84375	3	2			3005	15	5	9	58	8.57904	72.3333	7.73736	0.0229475	0.0625	3	3
		1006	14	5	8	65	14.6287	71.6667	17.9518	0.281446	0.6875	3	1			2006	7	4	2	58.3333	9.24482	66.6667	11.219	0.0649665	0.25	3	2			3005	16	6	7	56	6.0663	71.3333	7.00476	0.00747819	0.03125	2	3
		1006	15	5	9	45	5.89915	64.6667	13.545	0.0228671	0.09375	3	1			2006	8	4	3	46.6667	8.06639	68	9.20869	0.00102415	0.03125	2	2			3005	17	6	10	58.3333	6.37704	67.6667	9.83192	0.0619435	0.25	3	3
		1006	16	6	7	63.8889	8.00463	69	7.12741	0.00249608	0.03125	2	1			2006	9	4	4	65.6667	6.37704	74.3333	5.57375	0.0022111	0.03125	2	2			3005	18	6	11	57	16.1369	73.6667	12.0941	0.0738484	0.25	3	3
		1006	17	6	10	59.6667	15.6674	62.6667	9.26643	0.348318	0.84375	3	1			2006	10	5	1	53.6667	5.98888	69.6667	8.98146	0.00433642	0.03125	3	2			3005	19	6	12	55	9.35949	67.6667	5.98888	0.0177474	0.0625	3	3
		1006	18	6	11	47	11.9164	64.6667	12.5007	0.0181866	0.0625	3	1			2006	11	5	2	53	8.5557	66.3333	16.1699	0.0319673	0.09375	3	2			3005	20	7	1	57.0833	16.8387	79.1667	15.0555	0.0263901	0.09375	4	3
		1006	19	6	12	53.6667	7.31209	60.6667	10.8566	0.115366	0.21875	3	1			2006	12	5	5	56.3333	14.7196	65	14.4083	0.188777	0.28125	2	2			3005	21	7	2	51.6667	5.40062	75.4167	8.57564	0.00380784	0.03125	4	3
		1006	20	7	1	62.9167	9.80009	69.5833	10.0519	0.121094	0.4375	4	1			2006	13	5	6	51.1111	10.6805	65.3333	12.242	0.0614067	0.15625	2	2			3005	22	7	8	56.6667	8.06639	75.6667	13.5892	0.0338774	0.09375	2	3
		1006	21	7	2	53.3333	6.45497	70.8333	10.8653	0.0230219	0.09375	4	1			2006	14	6	2	51.6667	5.85377	66.6667	14.4037	0.0144988	0.03125	3	2			3005	23	7	13	59.6667	9.83192	70	9.03327	0.0492185	0.125	3	3
		1006	22	7	8	55.3333	7.86554	73	8.6487	0.000164809	0.03125	2	1			2006	15	6	7	56.3333	9.15787	64.6667	10.7083	0.048274	0.1875	2	2			3005	24	8	3	56.6667	12.6161	70	9.08295	0.076065	0.1875	4	3
		1006	23	7	13	57	15.0067	73.3333	9.60555	0.0291647	0.0625	3	1			2006	16	6	8	60	4	67.6667	5.85377	0.0369911	0.09375	2	2			3005	25	8	4	61.25	15.1451	85.8333	9.70395	0.000417228	0.03125	4	3
		1006	24	8	3	55	12.4499	64.5833	14.5273	0.192953	0.46875	4	1			2006	17	7	1	59	11.6447	59	16.1369	0.5	1	3	2			3005	26	8	9	59.3333	11.5701	73.3333	13.6039	0.0741862	0.125	2	3
		1006	25	8	4	55	11.1803	74.1667	14.6344	0.0456963	0.15625	4	1			2006	18	7	1	55.4167	9.40966	65	9.35414	0.00236143	0.03125	4	2			3005	27	8	14	47	5.01996	68.6667	12.372	0.00586784	0.03125	3	3
		1006	26	8	9	51.6667	4.80278	66	14.3108	0.0213057	0.0625	2	1			2006	19	7	2	56.25	10.0933	71.25	6.84653	0.0304449	0.09375	4	2			3005	28	9	5	47.9167	9.14011	73.75	11.0397	0.00696196	0.0625	4	3
		1006	27	8	14	49.6667	15.358	64	5.65685	0.0403176	0.15625	3	1			2006	20	7	9	47.3333	8.5479	62.3333	11.8265	0.0134134	0.0625	2	2			3005	29	9	6	53.3333	18.2117	80.8333	15.3025	0.0296366	0.09375	4	3
		1006	28	9	5	60.4167	8.57564	66.6667	16.3299	0.155362	0.3125	4	1			2006	21	8	1	54	9.71597	61.3333	5.16398	0.0356017	0.125	3	2			3005	30	9	15	56	19.5551	72	9.20869	0.0629511	0.25	3	3
		1006	29	9	6	53.3333	11.583	74.1667	11.143	0.0148094	0.0625	4	1			2006	22	8	3	47.9167	20.026	66.6667	15.2206	0.0490559	0.15625	4	2			3005	31	9	16	48.3333	9.91295	72	15.02	0.018822	0.0625	3	3
		1006	30	9	15	59.3333	11.7075	69	5.32917	0.0140467	0.03125	3	1			2006	23	8	4	68.3333	13.5708	66.6667	13.0064	0.600378	1	4	2			3005	32	10	7	56.6667	10.9163	71.6667	10.328	0.0348473	0.0625	4	3
		1006	31	9	16	48.3333	6.86052	65.3333	6.02218	0.00126948	0.03125	3	1			2006	24	8	10	62.6667	11.3608	70.3333	9.4163	0.132824	0.25	2	2			3005	33	10	8	55.4167	9.00231	70	6.7082	0.0230789	0.125	4	3
		1006	32	10	7	52.0833	14.9513	64.5833	19.7115	0.0831458	0.15625	4	1			2006	25	9	1	55	4.59468	67	10.02	0.0347383	0.09375	3	2			3005	34	10	17	54	8.76356	62	12.5857	0.0937101	0.1875	3	3
		1006	33	10	8	62.0833	10.4183	70.4167	9.92682	0.0399151	0.09375	4	1			2006	26	9	5	58.75	13.6702	67.9167	12.6902	0.145415	0.25	4	2			3005	35	10	18	53.3333	11.9108	69	9.27362	0.00496559	0.03125	3	3
		1006	34	10	17	55.6667	12.2257	62.3333	3.20416	0.150773	0.3125	3	1			2006	27	9	6	58.75	19.9217	73.6111	20.1843	0.14203	0.21875	4	2			3005	36	11	9	49.5833	7.14435	80	13.2288	0.00078597	0.03125	4	3
		1006	35	10	18	66.3333	13.2313	60.6667	11.2901	0.787058	0.46875	3	1			2006	28	9	11	61.6667	8.71015	67.6667	13.3517	0.20684	0.6875	2	2			3005	37	11	10	45.8333	15.785	66.6667	10.6849	0.0502818	0.09375	4	3
		1006	36	11	9	59.1667	8.46562	74.4792	6.96438	0.000970291	0.03125	4	1			2006	29	10	1	59.6667	12.3558	69.6667	7.31209	0.0600463	0.09375	3	2			3005	38	11	11	62.0833	21.001	76.25	10.8109	0.142637	0.4375	4	3
		1006	37	11	10	48.3333	10.8012	66.6667	15.785	0.0651712	0.15625	4	1			2006	30	10	7	59.5833	10.7723	72.0833	12.3912	0.00540995	0.0625	4	2			3005	39	11	19	59	9.69536	65.6667	14.6105	0.197509	0.4375	3	3
		1006	38	11	11	57.9167	14.1789	75.8333	15.1383	0.0897085	0.125	4	1			2006	31	10	8	55.8333	10.328	68.3333	11.6905	0.0434448	0.15625	4	2			3005	40	12	12	52.0833	11.7704	75.4167	6.20819	0.00271756	0.03125	4	3
		1006	39	11	19	55	13.9571	58.6667	14.3481	0.369367	1	3	1			2006	32	10	12	54	8.39047	64	9.20869	0.00938587	0.03125	2	2			3005	41	12	13	57.0833	13.5478	81.25	11.9111	0.0150373	0.03125	4	3
		1006	40	12	12	48.75	21.1394	77.9167	16.3872	0.00582495	0.03125	4	1			2007	1	2	1	57.6667	10.9118	65.3333	7.86554	0.100211	0.40625	3	2			3005	42	12	14	58.3333	12.5167	74.5833	14.9513	0.099936	0.25	4	3
		1006	41	12	13	51.25	7.86607	65.4167	15.7652	0.0754305	0.1875	4	1			2007	2	3	1	58	10.583	70	10.198	0.0490365	0.125	3	2			3005	43	12	20	64.6667	5.88784	72.6667	10.2502	0.0658024	0.1875	3	3
		1006	42	12	20	60	7.58947	66	12.6491	0.08402	0.25	3	1			2007	3	3	1	54.3333	7.52773	77.3333	6.77249	0.000439446	0.03125	2	2			3006	1	1	1	53	6.78233	74	7.79744	0.00020214	0.03125	3	3
		1007	1	1	1	57.3333	11.7075	72.6667	4.84424	0.00385496	0.03125	2	1			2007	4	3	2	52.3333	11.1295	67	9.85901	0.0255087	0.15625	3	2			3006	2	2	1	56	5.05964	74.3333	11.2012	0.00448356	0.03125	2	3
		1007	2	2	1	63.3333	7.86554	69.6667	19.3666	0.210779	0.46875	2	1			2007	5	4	1	56.6667	9.60555	71	6.54217	0.015297	0.03125	3	2			3006	3	2	2	54	13.3267	75	13.4313	0.0280571	0.0625	3	3
		1007	3	2	2	42.3333	11.5528	71.6667	6.86052	0.000592647	0.03125	3	1			2007	6	4	1	57	11.3666	65	14.128	0.052053	0.125	2	2			3006	4	3	2	51	13.6675	81	8.27043	0.00708003	0.0625	2	3
		1007	4	3	2	60.6667	13.3066	70.3333	9.4163	0.0881351	0.21875	2	1			2007	7	4	2	57	22.0454	67.3333	21.8967	0.0353651	0.125	3	2			3006	5	3	3	53.6667	10.7641	74.6667	5.31664	0.00433678	0.03125	3	3
		1007	5	3	3	55.6667	9.50088	68.6667	11.639	0.0193525	0.09375	3	1			2007	8	4	2	55	11.296	70.6667	9.7707	0.000757662	0.03125	2	2			3006	6	3	3	63.3333	16.3299	69.3333	10.9301	0.14485	0.4375	2	3
		1007	6	3	3	62.3333	12.0941	71.3333	10.7827	0.148261	0.375	2	1			2007	9	5	1	57.3333	12.628	70.6667	20.5394	0.144387	0.15625	3	2			3006	7	3	4	49.6667	4.27395	66	8	0.0013888	0.03125	3	3
		1007	7	3	4	60.3333	12.9254	66.6667	12.1765	0.251975	0.65625	3	1			2007	10	5	1	58.6667	13.545	69.3333	9.09212	0.098928	0.21875	2	2			3006	8	4	4	58	9.03327	67.6667	19.159	0.146283	0.3125	2	3
		1007	8	4	4	55.6667	7.94145	70.3333	11.6905	0.0207739	0.0625	2	1			2007	11	5	2	54.3333	15.9708	68.3333	6.121	0.0446374	0.09375	3	2			3006	9	4	5	61	10.02	65.6667	11.2724	0.159383	0.34375	3	3
		1007	9	4	5	56.6667	4.84424	67	10.7889	0.00707701	0.0625	3	1			2007	12	5	2	54.3333	8.71015	74.3333	16.3666	0.00621082	0.0625	2	2			3006	10	4	5	62	4.5607	71.3333	12.1765	0.0469657	0.15625	2	3
		1007	10	4	5	61	19.3391	76.6667	13.6626	0.00644487	0.03125	2	1			2007	13	6	1	52	6.9282	64.6667	13.8948	0.0536646	0.15625	3	2			3006	11	4	6	52	8.39047	68.6667	7.65942	0.00838341	0.03125	3	3
		1007	11	4	6	64	9.20869	72.3333	11.4134	0.00876286	0.03125	3	1			2007	14	6	1	57.6667	12.4204	65.6667	11.2724	0.170045	0.46875	2	2			3006	12	5	6	57.3333	9.93311	73.3333	7.76316	0.000798568	0.03125	2	3
		1007	12	5	6	55.3333	9.93311	68.3333	14.4453	0.10091	0.40625	2	1			2007	15	6	2	52	15.1261	73.3333	5.75036	0.00938958	0.03125	2	2			3006	13	5	7	59.6667	12.7384	75.6667	9.0701	0.0193951	0.09375	3	3
		1007	13	5	7	45.6667	11.0574	72.6667	16.6693	0.0268977	0.09375	3	1			2007	16	7	1	54.5833	16.4633	65	11.9373	0.171458	0.40625	4	2			3006	14	5	8	47.3333	8.35863	73.6667	10.9118	0.00626881	0.03125	3	3
		1007	14	5	8	55.6667	8.61781	67.7778	14.2465	0.075965	0.1875	3	1			2007	17	7	1	52	8.76356	62.3333	8.23812	0.0632902	0.15625	3	2			3006	15	5	9	55.6667	12.5486	76.6667	10.2502	0.0206184	0.0625	3	3
		1007	15	5	9	57.2222	16.9203	77.6667	8.98146	0.0098647	0.0625	3	1			2007	18	7	1	51.3333	13.1859	68	18.8892	0.0350781	0.125	2	2			3006	16	6	7	64	8.85438	70	10.3537	0.039758	0.125	2	3
		1007	16	6	7	66	10.3537	68.6667	7.9666	0.357194	0.78125	2	1			2007	19	8	1	62	8.76356	67.6667	8.89194	0.0663938	0.1875	3	2			3006	17	6	10	59	7.23878	74	10.3537	0.0103049	0.03125	3	3
		1007	17	6	10	65	13.6088	67.6667	12.4847	0.19331	0.40625	3	1			2007	20	8	1	52	9.20869	66.3333	9.4163	0.0165255	0.03125	2	2			3006	18	6	11	48.3333	6.97615	67.3333	7.00476	0.00149372	0.03125	3	3
		1007	18	6	11	56.3333	8.98146	63	16.6253	0.174814	0.3125	3	1			2007	21	8	2	67.0833	18.6693	74.5833	15.6857	0.152049	0.53125	4	2			3006	19	6	12	68.3333	13.1233	63.3333	13.4858	0.741567	0.84375	3	3
		1007	19	6	12	52	12	68	5.05964	0.0141647	0.03125	3	1			2007	22	8	3	68.3333	12.9099	70.8333	10.4483	0.213036	0.625	4	2			3006	20	7	1	80	16.1245	91.6667	6.6458	0.0672705	0.1875	4	3
		1007	20	7	1	53.3333	13.5708	70.8333	12.6161	0.0395976	0.125	4	1			2007	23	9	1	61	14.5739	69	9.18695	0.0278968	0.125	3	2			3006	21	7	2	75.8333	13.5708	90.8333	5.40062	0.0181453	0.09375	4	3
		1007	21	7	2	59.1667	13.0064	65.8333	23.8048	0.286189	0.8125	4	1			2007	24	9	4	62.5	10.8397	67.0833	10.7723	0.230863	0.46875	4	2			3006	22	7	8	49.3333	14.3481	64.6667	9.68848	0.0551537	0.15625	2	3
		1007	22	7	8	53	11.7132	73.3333	10.0929	0.000484611	0.03125	2	1			2007	25	9	5	49.5833	2.45798	63.75	17.5891	0.05326	0.125	4	2			3006	23	7	13	48.75	11.2639	66.6667	9.5219	0.00929993	0.03125	3	3
		1007	23	7	13	47.6667	11.6218	61.6667	13.9952	0.0950349	0.25	3	1			2007	26	9	6	54.5833	14.441	69.5833	12.9824	0.039758	0.09375	4	2			3006	24	8	3	90.8333	3.76386	92.5	5.91608	0.19694	0.75	4	3
		1007	24	8	3	52.5	9.61769	78.75	15.8706	0.00490559	0.03125	4	1			2007	27	10	1	58	15.748	71.6667	6.37704	0.0364049	0.125	3	2			3006	25	8	4	79.1667	18.5517	81.25	17.4463	0.297653	0.625	4	3
		1007	25	8	4	52.7778	5.69275	74.1667	7.01189	0.000705974	0.03125	4	1			2007	28	10	1	57.3333	16.765	66	14.5327	0.183158	0.4375	2	2			3006	26	8	9	45	9.12871	76.6667	6.40833	0.000472321	0.03125	2	3
		1007	26	8	5	47.9167	12.0848	74.1667	11.583	0.0111111	0.03125	4	1			2007	29	10	7	57.0833	13.5478	83.3333	7.01189	0.0067729	0.03125	4	2			3006	27	8	14	50.3333	13.2313	73.3333	11.7075	0.0123338	0.0625	3	3
		1007	27	8	14	56.3333	4.27395	72	10.583	0.0104841	0.0625	3	1			2007	30	10	8	55.4167	20.8816	71.6667	7.3598	0.0527373	0.125	4	2			3006	28	9	5	71.6667	14.7196	84.1667	10.8012	0.0204297	0.0625	4	3
		1007	28	8	15	60.6667	7.76316	69.3333	11.5701	0.0920165	0.28125	3	1			2008	1	0	0	63	9.93982	65.6667	9.75021	0.330321	0.75	3	2			3006	29	9	6	89.1667	8.61201	85.4167	9.40966	0.843824	0.3125	4	3
		1007	29	9	6	47.9167	9.92682	65.4167	6.59861	0.0015741	0.03125	4	1			2008	2	1	1	53.6667	10.3086	67.6667	14.6105	0.0645792	0.21875	3	2			3006	30	9	15	59.3333	6.77249	70.6667	12.628	0.0850213	0.15625	3	3
		1007	30	9	7	47.9167	9.40966	72.9167	14.6131	0.00126385	0.03125	4	1			2008	3	2	1	58	6.57267	67	12.182	0.019002	0.0625	2	2			3006	31	9	16	63.3333	12.1765	70	17.0646	0.258318	0.4375	3	3
		1007	31	9	8	58.75	10.0933	60	11.1803	0.4324	0.875	4	1			2008	4	2	2	56.3333	7.0899	71	11.3666	0.00627109	0.03125	3	2			3006	32	10	7	56.25	10.0933	67.5	13.4164	0.0173965	0.0625	4	3
		1007	32	9	16	48.3333	8.14043	65	4.59468	0.000418931	0.03125	3	1			2008	5	3	2	54	16.3463	70.3333	5.85377	0.0468672	0.125	2	2			3006	33	10	8	69.1667	17.6541	80.8333	17.5119	0.121573	0.25	4	3
		1007	33	9	17	54	7.04273	65.3333	8.5479	0.0165939	0.0625	3	1			2008	6	3	3	54.6667	3.7238	70.3333	12.9872	0.00827471	0.0625	3	2			3006	34	10	17	65.6667	5.1251	76.6667	11.1475	0.0194717	0.09375	3	3
		1007	34	10	9	55	7.4162	72.9167	9.14011	0.0137952	0.0625	4	1			2008	7	3	3	56.6667	9.0037	63	19.2977	0.16169	0.4375	2	2			3006	35	10	18	58.6667	11.9778	75.3333	10.5578	0.0297557	0.125	3	3
		1007	35	10	10	57.5	14.2302	75.4167	14.8675	0.0427235	0.125	4	1			2008	8	3	4	52	10.8812	68.6667	10.4051	0.00710195	0.0625	3	2			3006	36	11	9	84.5833	18.4673	83.3333	16.6333	0.618845	0.5	4	3
		1007	36	10	11	57.9167	8.86237	66.25	12.723	0.0383239	0.09375	4	1			2008	9	4	3	65.6667	10.7641	73	9.35949	0.102117	0.25	2	2			3006	37	11	10	51.25	8.32917	67.0833	15.2001	0.0625543	0.15625	4	3
		1007	37	10	18	49	18.7936	68	8.29458	0.0327052	0.125	3	1			2008	10	4	4	51.6667	7.52773	76.6667	15.0022	0.00553521	0.0625	2	2			3006	38	11	11	87.9167	6.40638	85.4167	8.86237	0.944717	0.25	4	3
		1007	38	10	19	63.3333	13.9841	71.3333	18.4029	0.140157	0.4375	3	1			2008	11	4	5	63	10.7145	69.6667	15.2534	0.137186	0.4375	3	2			3006	39	11	19	56	10.2762	74	14.4222	0.0218761	0.0625	3	3
		1008	1	1	1	47.3333	7.76316	66.3333	15.5649	0.0370097	0.0625	3	1			2008	12	4	6	50	8.67179	72.6667	18.7474	0.0230182	0.09375	3	2			3006	40	12	12	68.3333	12.9099	82.0833	8.42862	0.0157394	0.0625	4	3
		1008	2	2	1	50.3333	13.5302	70.3333	12.2909	0.0155706	0.03125	2	1			2008	13	5	5	59	11.4368	72.3333	12.6754	0.113221	0.21875	2	2			3006	41	12	13	61.25	18.8911	82.0833	11.4473	0.00589921	0.0625	4	3
		1008	3	2	2	45.6667	10.6896	54	9.38083	0.114982	0.21875	3	1			2008	14	5	7	48.6667	7.22957	69	8.83176	0.000892141	0.03125	3	2			3006	42	12	14	65.8333	9.17424	82.9167	10.2977	0.00244465	0.03125	4	3
		1008	4	3	2	51.3333	11.7757	61	7.66812	0.112733	0.34375	2	1			2008	15	5	8	55	8.6487	68.3333	12.4847	0.034347	0.0625	3	2			3006	43	12	20	56.6667	13.3066	74	6.32456	0.00641562	0.03125	3	3
		1008	5	3	3	56	8.29458	65	7.23878	0.0699145	0.25	3	1			2008	16	5	9	55.6667	9.50088	64.6667	13.0639	0.106844	0.40625	3	2			3007	1	1	1	57	8.46168	70	14.1421	0.0720953	0.15625	3	3
		1008	6	3	3	61.3333	10.9301	69.6667	12.6122	0.0814883	0.21875	2	1			2008	17	6	6	52	11.1714	66.3333	10.8382	0.0664027	0.1875	2	2			3007	2	2	1	50.5556	13.7302	78.6667	15.4229	0.00854017	0.0625	2	3
		1008	7	3	4	57.3333	20.0666	69.6667	11.8265	0.0273135	0.03125	3	1			2008	18	6	10	48	11.0272	67.6667	6.62319	0.0107713	0.0625	3	2			3007	3	2	2	60.5556	4.90653	74.3333	6.50128	0.00350535	0.03125	3	3
		1008	8	4	4	56	10.583	71.3333	12.1106	0.0113958	0.03125	2	1			2008	19	6	11	61.3333	7.11805	68.3333	11.2012	0.160647	0.4375	3	2			3007	4	3	2	52.7778	14.0502	72	11.3137	3.94e-05	0.03125	2	3
		1008	9	4	5	54.3333	10.9118	67	9.93982	0.00882435	0.0625	3	1			2008	20	6	12	50.3333	20.7621	68.3333	20.0566	0.125874	0.3125	3	2			3007	5	3	3	62	10.8074	76.6667	8.35863	0.0567324	0.1875	3	3
		1008	10	4	5	62.3333	1.96638	63.6667	10.3859	0.381445	0.8125	2	1			2008	21	7	1	40	11.1803	62.9167	10.6556	0.0117074	0.0625	4	2			3007	6	3	3	57	5.47723	75.3333	7.55425	0.00214037	0.03125	2	3
		1008	11	4	6	54	13.2665	66	10.4307	0.00523783	0.03125	3	1			2008	22	7	2	54.1667	16.6333	70.4167	11.556	0.0159151	0.03125	4	2			3007	7	3	4	62	12.8374	77.6667	12.4847	0.0121248	0.0625	3	3
		1008	12	5	6	62.6667	12.0444	74.3333	10.4626	0.0291647	0.09375	2	1			2008	23	7	7	56	15.5949	68.6667	5.88784	0.073941	0.21875	2	2			3007	8	4	4	63.3333	11.1475	70	14.0855	0.20086	0.4375	2	3
		1008	13	5	7	58	7.15542	59.6667	8.89194	0.366016	0.75	3	1			2008	24	7	13	53	10.9362	82	6.69328	0.000625923	0.03125	3	2			3007	9	4	5	58.3333	13.8804	76.6667	10.9301	0.021896	0.0625	3	3
		1008	14	5	8	54.3333	9.33095	70.6667	6.28225	0.00514379	0.03125	3	1			2008	25	8	3	65	12.5499	70.4167	10.7723	0.0278003	0.09375	4	2			3007	10	4	5	64.6667	15.9332	76.3333	10.6896	0.101244	0.21875	2	3
		1008	15	5	9	62.6667	15.9332	73.3333	9.09212	0.0423486	0.15625	3	1			2008	26	8	4	47.9167	9.14011	65	11.726	0.0186734	0.125	4	2			3007	11	4	6	58.6667	9.7707	82.6667	9.17969	0.007104	0.03125	3	3
		1008	16	6	7	65	16.0375	70	14.9131	0.185068	0.40625	2	1			2008	27	8	8	57.3333	8.16497	67.0833	14.3542	0.129321	0.3125	2	2			3007	12	5	6	63.3333	11.431	77.6667	7.52773	0.0351546	0.125	2	3
		1008	17	6	10	57	6.66333	66.1111	15.408	0.0756345	0.15625	3	1			2008	28	8	14	58.6667	11.9108	67	18.8786	0.0909349	0.3125	3	2			3007	13	5	7	65	8.6487	92	5.79655	0.00100117	0.03125	3	3
		1008	18	6	11	63	9.85901	71.6667	6.37704	0.101716	0.15625	3	1			2008	29	9	5	45.4167	10.6556	66.25	4.9371	0.00557121	0.03125	4	2			3007	14	5	8	55.3333	12.6912	76.6667	12.628	0.021474	0.0625	3	3
		1008	19	6	12	49	10.02	70.3333	9.0701	0.0109811	0.0625	3	1			2008	30	9	6	63.75	15.1451	70.4167	9.40966	0.246742	0.46875	4	2			3007	15	5	9	56.3333	14.4453	92	8.29458	0.00146764	0.03125	3	3
		1008	20	7	1	55.8333	8.46562	72.5	9.74679	0.0315716	0.125	4	1			2008	31	9	15	57	10.1784	65	10.0554	0.0404943	0.09375	3	2			3007	16	6	7	60.3333	9.4163	80.3333	11.2724	0.00157015	0.03125	2	3
		1008	21	7	2	70	15.248	81.6667	6.0553	0.0461609	0.125	4	1			2008	32	9	16	46.6667	6.88961	58.6667	14.4037	0.0154835	0.0625	3	2			3007	17	6	10	50.3333	5.57375	71.3333	10.7083	0.00125492	0.03125	3	3
		1008	22	7	8	53.3333	15.0022	75	16.2358	0.0205282	0.03125	2	1			2008	33	10	7	50.4167	10.6556	65	9.35414	0.00816154	0.0625	4	2			3007	18	6	11	60.6667	13.721	68.3333	17.4088	0.119504	0.21875	3	3
		1008	23	7	13	60	7.69415	72.3333	4.63321	0.00598032	0.03125	3	1			2008	34	10	8	59.5833	15.923	63.75	9.04848	0.32342	0.5625	4	2			3007	19	6	12	41	12.1161	74.3333	10.3086	0.00155728	0.03125	3	3
		1008	24	8	3	61.25	16.3363	66.25	9.9687	0.25123	0.625	4	1			2008	35	10	17	64.6667	14.0095	72.3333	13.8804	0.148296	0.3125	3	2			3007	20	7	1	60	8.94427	68.3333	14.5488	0.185493	0.40625	4	3
		1008	25	8	4	49.5833	10.6556	69.5833	16.0792	0.0504269	0.15625	4	1			2008	36	10	18	63.3333	9.17969	71.3333	20.0666	0.183873	0.4375	3	2			3007	21	7	2	60.4167	15.5345	80.8333	12.5167	0.0252914	0.0625	4	3
		1008	26	8	5	60.4167	15.4448	60	8.06226	0.535522	0.5625	4	1			2008	37	11	9	56.6667	12.5167	62.5	12.0416	0.134109	0.4375	4	2			3007	22	7	8	48.3333	19.4079	85.3333	3.01109	0.00292354	0.03125	2	3
		1008	27	8	14	56.6667	13.4858	65.3333	9.5219	0.112892	0.3125	3	1			2008	38	11	10	60.4167	9.40966	69.5833	5.79152	0.0239142	0.09375	4	2			3007	23	7	13	57.2222	16.5216	71	12.0499	0.11483	0.09375	3	3
		1008	28	8	15	60	10.6583	68.6667	10.8566	0.0548773	0.1875	3	1			2008	39	11	19	58	15.4919	77	10.6395	0.00987586	0.03125	3	2			3007	24	8	3	64.1667	13.0064	70	8.3666	0.204517	0.5625	4	3
		1008	29	9	6	75	7.58288	74.5833	9.00231	0.529375	0.9375	4	1			2008	40	11	20	57.3333	10.9301	66.6667	12.4365	0.0680218	0.1875	3	2			3007	25	8	4	60.4167	22.7837	74.5833	11.8761	0.129261	0.3125	4	3
		1008	30	9	7	61.25	13.3931	79.5833	13.4552	0.0490285	0.125	4	1			2008	41	12	11	51.6667	13.9344	67.5	14.3178	0.0153666	0.0625	4	2			3007	26	8	9	53	14.0143	78	10.2762	0.0159862	0.03125	2	3
		1008	31	9	8	61.1111	12.5462	80.5556	9.74204	0.0205146	0.0625	4	1			2008	42	12	12	51.3889	12.82	61.6667	12.9099	0.167518	0.3125	4	2			3007	27	8	14	56.3333	8.4301	89.6667	4.80278	0.000572091	0.03125	3	3
		1008	32	9	16	51.25	12.3238	66.3333	17.8176	0.101753	0.3125	3	1			2008	43	12	21	50.3333	15.9708	60.6667	18.272	0.119147	0.3125	3	2			3007	28	9	5	50.4167	15.3636	78.75	12.723	0.00366834	0.03125	4	3
		1008	33	9	17	57.6667	12.6754	73.6667	7.52773	0.0235883	0.09375	3	1			2008	44	12	22	42.6667	16.8127	63	17.6975	0.0414412	0.09375	3	2			3007	29	9	6	58.3333	8.75595	73.3333	10.5672	0.0181453	0.03125	4	3
		1008	34	10	9	60.8333	11.4746	75.4167	16.6896	0.00409206	0.03125	4	1			2009	1	2	2	53.6667	7.73736	67.5	6.32456	0.00972302	0.0625	3	2			3007	30	9	15	60.6667	13.0026	94.6667	5.88784	0.00186888	0.03125	3	3
		1008	35	10	10	56.9444	13.6083	70.8333	15.6258	0.0601543	0.3125	4	1			2009	2	2	2	45	16.0873	64.3333	12.3558	0.0370995	0.0625	2	2			3007	31	9	16	57	4.69042	90.3333	8.14043	0.000586123	0.03125	3	3
		1008	36	10	11	60.8333	11.9024	67.5	11.619	0.0698895	0.0625	4	1			2009	3	3	3	55.6667	12.3558	66.3333	11.8265	0.14632	0.4375	3	2			3007	32	10	7	66.25	11.2639	74.1667	4.37798	0.0658653	0.15625	4	3
		1008	37	10	18	51.3333	13.125	65.6667	10.0731	0.0193645	0.09375	3	1			2009	4	4	3	51.3333	11.3608	69.6667	12.801	0.0255471	0.0625	2	2			3007	33	10	8	56.25	9.18559	77.5	12.9422	0.00387617	0.03125	4	3
		1008	38	10	19	58.6667	3.93277	69.6667	9.58471	0.0216735	0.0625	3	1			2009	5	4	4	53.6667	11.3431	71.6667	9.15787	0.00688628	0.0625	3	2			3007	34	10	17	50	4.73286	83	8.5557	0.000378982	0.03125	3	3
																2009	6	4	5	56.6667	7.65942	71	10.7145	0.0019957	0.03125	3	2			3007	35	10	18	56.3333	8.71015	80.6667	9.60555	0.00865634	0.03125	3	3
																2009	7	5	6	53.6667	8.71015	75	8.07465	0.00999242	0.0625	3	2			3007	36	11	9	61.6667	13.4784	72.0833	11.6637	0.11061	0.25	4	3
																2009	8	5	7	60.3333	7.20185	67.3333	2.73252	0.0249192	0.125	3	2			3007	37	11	10	59.1667	10.5672	78.3333	9.83192	0.000562043	0.03125	4	3
																2009	9	6	4	57.3333	9.68848	71.3333	6.28225	0.00199299	0.03125	2	2			3007	38	11	11	56.9444	8.60663	75.8333	6.6458	0.00131002	0.03125	4	3
																2009	10	6	8	57.6667	12.2909	66	9.20869	0.132519	0.3125	3	2			3007	39	11	19	51.3333	14.4591	67.6667	11.2724	0.00800663	0.03125	3	3
																2009	11	6	9	50.6667	8.16497	66	7.26636	0.00948563	0.03125	3	2			3007	40	12	12	63.3333	11.4746	69.1667	14.3759	0.240233	0.625	4	3
																2009	12	7	10	52.3333	9.91295	63.3333	9.5219	0.00605343	0.0625	3	2			3007	41	12	13	60.8333	22.342	81.6667	8.89757	0.0577153	0.125	4	3
																2009	13	8	1	66.25	15.1451	69.1667	5.84523	0.353808	0.75	4	2			3007	42	12	14	62.5	13.0384	69.1667	15.0555	0.0652865	0.125	4	3
																2009	14	8	12	57.6667	10.9118	75.6667	5.57375	0.00142015	0.03125	3	2			3007	43	12	20	59	10.6395	84.3333	8.23812	0.00776901	0.03125	3	3
																2009	15	8	13	58.3333	15.2534	68.3333	9.91295	0.0258605	0.09375	3	2			3008	1	1	1	56.6667	8.5479	100	0	3e-05	0.03125	3	3
																2009	16	9	2	56.25	15.1451	66.25	9.84251	0.0422108	0.125	4	2			3008	2	2	1	69	8.6487	95.6667	4.27395	0.000482837	0.03125	2	3
																2009	17	9	14	52	8.29458	70	11.9331	0.00451277	0.0625	3	2			3008	3	2	2	58.6667	7.55425	100	0	2.07e-05	0.03125	3	3
																2009	18	9	15	51.6667	11.0574	63.3333	13.721	0.0904735	0.3125	3	2			3008	4	3	2	56	8.09938	79.3333	7.55425	0.000885363	0.03125	2	3
																2010	1	1	1	58	7.79744	66.3333	12.3558	0.150257	0.3125	3	2			3008	5	3	3	69	9.35949	99.6667	0.816497	0.00022162	0.03125	3	3
																2010	2	2	1	55.3333	11.5007	67.3333	11.8434	0.0710118	0.15625	2	2			3008	6	3	3	53	10.4881	76.3333	8.71015	0.00625161	0.0625	2	3
																2010	3	2	2	59.3333	10.1719	65.3333	13.2464	0.254792	0.90625	3	2			3008	7	3	4	52.3333	15.7692	95	4.14729	0.00109419	0.03125	3	3
																2010	4	3	2	57.6667	12.6122	68.6667	14.2361	0.1073	0.25	2	2			3008	8	4	4	61	7.87401	97	5.01996	3.11e-05	0.03125	2	3
																2010	5	3	3	61.3333	13.721	69.3333	8.5479	0.185652	0.3125	3	2			3008	9	4	5	58	7.48331	95	4.85798	8.36e-06	0.03125	3	3
																2010	6	3	3	55	5.24404	65	9.85901	0.0166384	0.0625	2	2			3008	10	4	6	56.3333	15.7184	97.3333	4.32049	0.00118278	0.03125	3	3
																2010	7	3	4	58.6667	14.8414	67.3333	12.3072	0.0179027	0.09375	3	2			3008	11	4	7	55	10.4115	100	0	6.5e-05	0.03125	3	3
																2010	8	4	4	54	10.0399	64.6667	7.76316	0.072719	0.15625	2	2			3008	12	5	1	42.5	10.4881	98.3333	4.08248	7.45e-05	0.03125	4	3
																2010	9	4	5	56.3333	6.50128	63.6667	14.8279	0.143925	0.25	3	2			3008	13	5	2	66.25	12.4248	96.25	4.9371	0.000611596	0.03125	4	3
																2010	10	4	5	54.3333	3.4448	57.3333	9.0037	0.246476	0.5625	2	2			3008	14	5	6	54.6667	9.0037	97.6667	3.6697	7.52e-05	0.03125	2	3
																2010	11	4	6	41.3333	10.5578	69.3333	12.8167	0.00932497	0.03125	3	2			3008	15	5	8	60.3333	8.71015	99.3333	1.0328	3.8e-05	0.03125	3	3
																2010	12	5	6	66.6667	7.65942	72	7.69415	0.110645	0.1875	2	2			3008	16	6	3	57.0833	14.2668	96.6667	3.02765	0.000524993	0.03125	4	3
																2010	13	5	7	56.3333	9.15787	62.6667	11.9108	0.159939	0.4375	3	2			3008	17	6	4	60.8333	9.57427	93.3333	5.62731	0.000404422	0.03125	4	3
																2010	14	5	8	66.6667	8.94427	65	17.0059	0.58357	0.84375	3	2			3008	18	6	7	54.3333	7.31209	98.3333	2.33809	9.17e-06	0.03125	2	3
																2010	15	5	9	54.6667	7.44759	68.3333	11.4134	0.0588023	0.15625	3	2			3008	19	6	9	59.3333	11.3608	84	5.93296	0.00314066	0.03125	3	3
																2010	16	6	7	48	5.21536	71.6667	13.938	0.00181844	0.03125	2	2			3008	20	7	5	56.6667	12.2134	95	5.91608	0.000134702	0.03125	4	3
																2010	17	6	10	61.3333	11.2901	71	13.842	0.157219	0.34375	3	2			3008	21	7	6	60	11.619	96.6667	4.08248	0.000350977	0.03125	4	3
																2010	18	6	11	66	8.67179	70.6667	10.4051	0.215754	0.625	3	2			3008	22	7	7	59.5833	5.79152	93.3333	7.85281	0.000385363	0.03125	4	3
																2010	19	6	12	55	12.506	69.6667	5.98888	0.0232806	0.09375	3	2			3008	23	7	10	57.3333	8.4538	100	0	3.07e-05	0.03125	3	3
																2010	20	7	1	47.5	11.068	71.25	13.5785	0.0154533	0.0625	4	2			3008	24	8	8	60.4167	8.86237	97.5	5	0.0001734	0.03125	4	3
																2010	21	7	2	61.6667	16.2532	72.5	13.6931	0.0334026	0.125	4	2			3008	25	8	9	55	20	99.5833	1.02062	0.00129622	0.03125	4	3
																2010	22	7	8	49.3333	14.8952	71.3333	5.88784	0.00539523	0.03125	2	2			3008	26	8	10	55	5.24404	96.25	5.18411	7.16e-06	0.03125	4	3
																2010	23	7	13	64.6667	9.0037	66.6667	5.60952	0.342436	0.65625	3	2			3008	27	8	11	53.6667	6.121	98.3333	3.20416	7.17e-07	0.03125	3	3
																2010	24	8	3	57.9167	8.1266	72.5	14.5774	0.0604316	0.15625	4	2			3008	28	9	11	56.6667	19.1485	100	0	0.00131165	0.03125	4	3
																2010	25	8	4	49.1667	11.4746	74.1667	10.8012	0.0084515	0.03125	4	2			3008	29	9	12	55.6667	12.16	100	0	0.000146648	0.03125	3	3
																2010	26	8	9	43.6667	11.961	75.6667	11.5528	0.00631756	0.0625	2	2			3008	30	9	12	50.8333	18.0046	99.1667	2.04124	0.000734177	0.03125	4	3
																2010	27	8	14	54.6667	7.65942	72.6667	5.88784	0.00142015	0.03125	3	2			3008	31	9	13	59.1667	11.0303	100	0	0.000136384	0.03125	4	3
																2010	28	9	5	57.5	5.70088	69.5833	5.34244	0.00324287	0.03125	4	2			3008	32	10	14	54.5833	6.00347	100	0	4.21e-06	0.03125	4	3
																2010	29	9	6	65.8333	12.1106	74.1667	10.2062	0.0383239	0.125	4	2			3008	33	10	15	52.0833	9.80009	98.75	1.36931	2.54e-05	0.03125	4	3
																2010	30	9	15	59	10.7145	69.3333	6.53197	0.0347033	0.09375	3	2			3008	34	10	16	59.5833	6.00347	97.5	2.73861	3.71e-05	0.03125	4	3
																2010	31	9	16	56.3333	3.88158	66.6667	15.3478	0.0899918	0.21875	3	2			3008	35	10	20	55	9.5289	100	0	4.24e-05	0.03125	3	3
																2010	32	10	7	56.25	18.7583	72.0833	10.0519	0.0579317	0.1875	4	2			3008	36	11	17	53.75	9.04848	93.3333	7.18795	0.000101585	0.03125	4	3
																2010	33	10	8	51.25	11.9111	74.5833	17.5654	0.0149571	0.0625	4	2			3008	37	11	18	59.7222	15.2904	91.25	10.0933	0.00357242	0.03125	4	3
																2010	34	10	17	66.6667	6.28225	67.3333	7.11805	0.411022	1	3	2			3008	38	11	19	49.1667	16.0208	92.9167	5.5715	0.000815513	0.03125	4	3
																2010	35	10	18	66	13.7986	63.6667	9.0701	0.601139	1	3	2			3008	39	11	21	55.3333	6.40833	98	1.78885	3.15e-06	0.03125	3	3
																2010	36	11	9	57.5	11.9373	73.3333	13.9344	0.00661132	0.03125	4	2			3008	40	12	20	53.75	10.5771	95.8333	4.91596	0.000255272	0.03125	4	3
																2010	37	11	10	59.1667	13.2916	61.6667	6.0553	0.29634	0.5625	4	2			3008	41	12	21	57.0833	16.1568	94.1667	5.62731	0.000894869	0.03125	4	3
																2010	38	11	11	64.5833	14.6131	75.4167	5.5715	0.0751103	0.25	4	2			3008	42	12	22	60	8.3666	96.25	2.09165	0.000123197	0.03125	4	3
																2010	39	11	19	62	10.4307	75.3333	13.4263	0.10625	0.15625	3	2			3009	1	1	1	54	5.36656	75.3333	6.40833	0.00195059	0.03125	3	3
																2010	40	12	12	63.3333	19.4079	67.5	10.3682	0.357931	0.84375	4	2			3009	2	2	1	59.3333	11.0755	68	13.0843	0.16925	0.4375	2	3
																2010	41	12	13	57.6389	13.7983	68.3333	6.45497	0.0984297	0.3125	4	2			3009	3	2	2	63.3333	9.43751	76.6667	4.32049	0.0105624	0.0625	3	3
																2010	42	12	14	56.25	9.71468	72.0833	21.4719	0.0790292	0.21875	4	2			3009	4	3	2	55.3333	11.9778	70.3333	10.6145	0.0533728	0.09375	2	3
																2010	43	12	20	67.3333	10.0133	64.3333	13.8227	0.644052	0.84375	3	2			3009	5	3	3	50.6667	9.0037	67.3333	16.2809	0.0227947	0.0625	3	3
																2011	1	1	1	57.6667	8.71015	62	8.48528	0.198864	0.625	3	2			3009	6	3	3	65.3333	9.0037	77.6667	12.2909	0.0572186	0.125	2	3
																2011	2	2	1	62.6667	11.431	68.6667	5.88784	0.129114	0.3125	2	2			3009	7	3	4	62.9167	7.14435	76.6667	6.65332	0.0110781	0.0625	3	3
																2011	3	2	2	50	14.0285	59	12.8219	0.101555	0.1875	3	2			3009	8	4	4	55.6667	11.5528	66.6667	9.85224	0.0819991	0.25	2	3
																2011	4	3	2	54	13.3866	66.3333	12.2257	0.00965169	0.0625	2	2			3009	9	4	5	60.6667	7.22957	73	6.03324	0.00258108	0.03125	3	3
																2011	5	3	3	51	5.62139	63.6667	12.16	0.0658653	0.1875	3	2			3009	10	4	5	51.6667	9.33095	72	10.198	0.00245137	0.03125	2	3
																2011	6	4	3	64.3333	10.6145	67	6.89928	0.277439	0.875	2	2			3009	11	4	6	48.6667	8.5479	73.6667	9.91295	0.00165108	0.03125	3	3
																2011	7	4	4	59	10.1784	63.3333	9.93311	0.239482	0.65625	3	2			3009	12	5	1	53.75	17.9409	78.75	8.90926	0.0157277	0.03125	4	3
																2011	8	4	4	61.6667	10.6896	65.3333	11.1475	0.343808	0.65625	2	2			3009	13	5	6	53.3333	17.4203	78.6667	16.1328	0.0461832	0.125	2	3
																2011	9	4	5	61.6667	9.0701	64.6667	9.60555	0.306935	0.625	3	2			3009	14	5	7	58.3333	16.3666	76.3333	10.1522	0.0436797	0.15625	3	3
																2011	10	5	4	54.3333	11.4833	66.6667	9.68848	0.0558714	0.15625	2	2			3009	15	5	8	54.3333	12.4847	89.3333	10.8566	0.00269001	0.03125	3	3
																2011	11	5	6	58.3333	10.0731	68.6667	8.5479	0.0632902	0.15625	3	2			3009	16	6	2	40	11.5109	79.5833	9.92682	1.14e-05	0.03125	4	3
																2011	12	5	7	59.3333	6.77249	66.3333	15.4618	0.0864342	0.1875	3	2			3009	17	6	7	57.6667	7.52773	72.6667	14.2361	0.0147736	0.0625	2	3
																2011	13	5	8	56	9.63328	72	12.1326	0.0339278	0.15625	3	2			3009	18	6	9	50	12.3935	74.6667	6.40833	0.00467285	0.0625	3	3
																2011	14	6	5	62.3333	7.84007	67.6667	12.5486	0.200447	0.3125	2	2			3009	19	6	10	63.6667	7.73736	80.6667	10.8566	0.0151215	0.0625	3	3
																2011	15	6	9	48.3333	8.04156	61.3333	15.0555	0.0728531	0.1875	3	2			3009	20	7	3	61.25	10.6946	74.1667	8.46562	0.0544079	0.125	4	3
																2011	16	6	10	63.6667	8.04156	67	14.7919	0.309589	1	3	2			3009	21	7	4	61.6667	13.2916	83.3333	13.9344	0.0220899	0.0625	4	3
																2011	17	6	11	51	6.29285	64.3333	8.52447	0.0177626	0.0625	3	2			3009	22	7	8	51	9.09945	67.6667	9.83192	0.0232836	0.125	2	3
																2011	18	7	1	58.75	6.47109	69.1667	4.37798	0.0220644	0.0625	4	2			3009	23	7	11	63.3333	11.9108	72.6667	15.1614	0.177149	0.34375	3	3
																2011	19	7	2	59.1667	13.1022	70.8333	8.16497	0.0493725	0.125	4	2			3009	24	8	5	53.75	10.338	74.5833	5.34244	0.00205236	0.03125	4	3
																2011	20	7	6	55.6667	11.961	65.3333	15.214	0.0875024	0.1875	2	2			3009	25	8	6	54.5833	17.2784	75.8333	11.0303	0.0132131	0.03125	4	3
																2011	21	7	12	55.6667	11.2724	68	12.8996	0.0115046	0.03125	3	2			3009	26	8	12	56.3333	10.6896	71.3333	15.8325	0.0671455	0.15625	3	3
																2011	22	8	3	61.8056	9.65253	63.75	14.5559	0.367821	1	4	2			3009	27	8	13	56	3.79473	62.3333	14.5006	0.18799	0.4375	3	3
																2011	23	8	4	49.1667	6.45497	76.6667	12.6161	0.00368608	0.0625	4	2			3009	28	9	7	68.2292	19.1026	77.0833	12.6902	0.249797	0.8125	4	3
																2011	24	8	5	52.0833	11.1149	67.5	7.4162	0.0472159	0.1875	4	2			3009	29	9	8	51.25	21.3746	77.9167	8.57564	0.0205923	0.09375	4	3
																2011	25	8	7	61.3333	14.4591	66.3333	13.8227	0.21107	0.46875	2	2			3009	30	9	9	57.5	16.8819	74.5833	13.5478	0.0204396	0.0625	4	3
																2011	26	8	13	50.5556	12.0031	77	10.4881	0.00459517	0.03125	3	2			3009	31	9	14	51.3333	7.55425	69	6.54217	0.00438373	0.03125	3	3
																2011	27	9	6	62.9167	6.59861	66.6667	9.17424	0.237724	0.46875	4	2			3009	32	10	9	62.6667	10.0929	72.3333	12.2257	0.100906	0.21875	2	3
																2011	28	9	7	57.5	8.51469	76.6667	18.8856	0.0336849	0.09375	4	2			3009	33	10	10	62.0833	9.67169	66.25	11.0397	0.268207	0.4375	4	3
																2011	29	9	8	57.9167	10.7723	64.1667	16.7083	0.274273	0.4375	4	2			3009	34	10	11	63.3333	8.16497	72.5	19.0394	0.149065	0.4375	4	3
																2011	30	9	14	65.3333	13.8371	69.6667	8.61781	0.186191	0.5625	3	2			3009	35	10	12	64.5833	7.65125	72.9167	13.5478	0.0632325	0.1875	4	3
																2011	31	9	15	47	13.3716	71.3333	13.3066	0.00108863	0.03125	3	2			3009	36	11	13	55.5556	13.6083	75	7.4162	0.0134226	0.03125	4	3
																2011	32	10	9	51.25	11.9111	72.9167	13.1101	0.0372441	0.03125	4	2			3009	37	11	14	50	8.21584	75	11.726	9.98e-05	0.03125	4	3
																2011	33	10	10	46.25	12.723	65	9.35414	0.0207999	0.03125	4	2			3009	38	11	15	55.6667	10.3859	73.3333	10.328	0.0237479	0.0625	3	3
																2011	34	10	11	60	18.5742	70	14.2302	0.175009	0.34375	4	2			3009	39	11	15	60.8333	4.65475	70.4167	9.00231	0.00812917	0.03125	4	3
																2011	35	10	16	55.3333	13.7792	68.3333	18.2172	0.124531	0.21875	3	2			3009	40	12	16	58.3333	7.3598	68.0556	22.771	0.190885	0.4375	4	3
																2011	36	10	117	54.3333	12.5486	66.3333	3.88158	0.0571826	0.21875	3	2			3009	41	12	17	48	16.9706	72.2222	10.037	0.0220977	0.0625	3	3
																2012	1	1	1	57.6667	11.894	70.6667	13.0639	0.0568014	0.28125	3	2			3009	42	12	17	60	12.2474	83.75	4.9371	0.00271142	0.03125	4	3
																2012	2	2	1	62.3333	8.04156	70.3333	7.73736	0.0864152	0.1875	2	2			3009	43	12	18	57.9167	10.7723	70.4167	4.306	0.0258605	0.0625	4	3
																2012	3	2	2	52.6667	16.5731	64.6667	11.9108	0.142229	0.5625	3	2			3010	1	1	1	55	7.45654	96.6667	3.7238	1.79e-06	0.03125	3	3
																2012	4	3	2	56.6667	13.721	67	13.4313	0.0778009	0.40625	2	2			3010	2	2	1	56	8.57904	82	15.3883	0.00552639	0.0625	2	3
																2012	5	3	3	60	10.6583	60.6667	10.8566	0.436908	0.875	3	2			3010	3	2	2	55.6667	5.85377	98	4	5.26e-06	0.03125	3	3
																2012	6	3	3	55	10.02	74.3333	9.15787	0.00426718	0.0625	2	2			3010	4	3	2	52.2222	11.4827	96.3333	5.71548	2.51e-05	0.03125	2	3
																2012	7	3	4	57.6667	10.1522	67.3333	11.9108	0.0223638	0.0625	3	2			3010	5	3	3	54	13.5647	82.6667	10.1719	0.0068547	0.03125	3	3
																2012	8	4	4	43.3333	13.9523	61.6667	16.6573	0.0805609	0.3125	2	2			3010	6	3	3	59.3333	9.43751	88.6667	8.06639	0.000970615	0.03125	2	3
																2012	9	4	5	49.6667	11.5528	57.6667	5.85377	0.13761	0.25	3	2			3010	7	3	4	55.3333	8.35863	85.6667	8.98146	0.00347829	0.0625	3	3
																2012	10	4	5	52.6667	5.88784	64.3333	11.5528	0.0105494	0.0625	2	2			3010	8	4	4	62	14.7513	87.6667	6.86052	0.00212407	0.03125	2	3
																2012	11	4	6	53.6667	5.42832	64.3333	11.7587	0.0755111	0.21875	3	2			3010	9	4	5	53	8.3666	89.3333	8.91441	0.000191072	0.03125	3	3
																2012	12	5	6	55.3333	10.7827	66.3333	5.1251	0.0517221	0.125	2	2			3010	10	4	5	53.6667	17.5917	92	9.20869	0.00427326	0.0625	2	3
																2012	13	5	7	56.3333	9.0701	72	8.29458	0.0135844	0.03125	3	2			3010	11	4	6	51.3333	13.4858	84.3333	10.2307	0.00729253	0.03125	3	3
																2012	14	5	8	53	15.3232	71	8.3666	0.02931	0.0625	3	2			3010	12	5	6	59.4444	13.8911	98	2.52982	0.000466166	0.03125	2	3
																2012	15	5	9	58	12.7122	75.3333	5.16398	0.00739045	0.03125	3	2			3010	13	5	7	56.6667	12.6912	97	2.75681	0.000332875	0.03125	3	3
																2012	16	6	7	57.3333	10.4817	63.3333	8.64099	0.0168024	0.0625	2	2			3010	14	5	8	53.3333	10.9545	87.6667	8.61781	0.000224812	0.03125	3	3
																2012	17	6	10	62.3333	11.3431	69	17.9221	0.179614	0.4375	3	2			3010	15	5	9	58.8889	13.931	95.6667	6.7429	0.00185584	0.03125	3	3
																2012	18	6	11	54.3333	8.23812	68	8.94427	0.0330016	0.0625	3	2			3010	16	6	7	59.6667	17.7726	90.6667	6.53197	0.00956899	0.03125	2	3
																2012	19	6	12	57	13.4313	70.3333	8.4301	0.041902	0.125	3	2			3010	17	6	10	61.6667	3.20416	91	12.6965	0.0017758	0.03125	3	3
																2012	20	7	1	57.5	12.7475	65.9722	10.6773	0.176163	0.40625	4	2			3010	18	6	11	64.6667	9.7707	83	14.519	0.0203033	0.0625	3	3
																2012	21	7	2	53.75	16.1051	68.3333	15.1383	0.134189	0.21875	4	2			3010	19	6	12	56.6667	4.32049	86.6667	8.06639	0.000320355	0.03125	3	3
																2012	22	7	8	55.3333	14.6788	65.3333	11.431	0.113095	0.3125	2	2			3010	20	7	1	55	13.8744	84.1667	7.01189	0.000458374	0.03125	4	3
																2012	23	7	13	69.6667	5.71548	61	4.85798	0.999118	0.03125	3	2			3010	21	7	2	62.0833	9.14011	83.75	7.02673	0.00231309	0.03125	4	3
																2012	24	8	3	51.6667	11.583	68.75	8.76784	0.00376179	0.03125	4	2			3010	22	7	8	57.2222	6.4693	88.6667	10.0929	0.000454338	0.03125	2	3
																2012	25	8	4	55.8333	4.91596	66.6667	8.61201	0.0113479	0.0625	4	2			3010	23	7	13	62.3333	6.25033	76.6667	16.765	0.0310373	0.125	3	3
																2012	26	8	14	56	11.5239	66	10.7331	0.108999	0.3125	3	2			3010	24	8	3	57.5	8.3666	77.5	12.6491	0.0118264	0.0625	4	3
																2012	27	9	5	57.5	7.58288	71.25	12.0156	0.0540056	0.125	4	2			3010	25	8	4	59.5833	7.65125	77.9167	13.5478	0.00605343	0.03125	4	3
																2012	28	9	6	57.8125	9.83258	72.5	11.8322	0.0307023	0.09375	4	2			3010	26	8	9	52.3333	8.23812	87.6667	6.86052	8.92e-05	0.03125	2	3
																2012	29	9	15	53.6667	12.16	63.3333	10.2502	0.0574571	0.125	3	2			3010	27	8	14	57.3333	12.628	89.6667	8.04156	0.00429012	0.0625	3	3
																2012	30	9	16	50	6.32456	70	10.1193	0.00871512	0.0625	3	2			3010	28	9	5	51.5625	10.5974	85.4167	20.026	0.00975779	0.0625	4	3
																2012	31	10	7	58.75	7.37394	70.8333	22.286	0.100906	0.4375	4	2			3010	29	9	6	58.75	13.1101	88.75	4.67707	0.00169236	0.03125	4	3
																2012	32	10	8	45.8333	10.328	63.75	15.3093	0.0403176	0.15625	4	2			3010	30	9	10	52.3333	11.4134	88	5.93296	0.00115263	0.03125	2	3
																2012	33	10	17	48.3333	8.71015	61.3333	8.64099	0.0159151	0.0625	3	2			3010	31	9	15	57	14.8459	85.3333	5.88784	0.00517618	0.03125	3	3
																2012	34	10	18	54.6667	10.328	68.3333	12.16	0.0116904	0.0625	3	2			3010	32	10	7	67.3611	14.0477	95.8333	5.16398	0.00258936	0.03125	4	3
																2012	35	11	9	61.25	25.2364	73.75	12.723	0.0763524	0.1875	4	2			3010	33	10	8	57.5	9.21954	99.1667	2.04124	0.000117904	0.03125	4	3
																2012	36	11	10	61.6667	9.17424	77.5	12.6491	0.0072204	0.0625	4	2			3010	34	10	16	63.8889	11.2382	89.3333	9.0037	0.0103985	0.03125	3	3
																2012	37	11	11	67.0833	14.0015	72.0833	11.8761	0.282946	0.65625	4	2			3010	35	10	17	50	4.73286	91.6667	8.33467	2.38e-05	0.03125	3	3
																2012	38	11	19	58.3333	3.20416	73	9.0111	0.00787226	0.03125	3	2			3010	36	11	9	58.3333	10.6849	98.3333	4.08248	0.000318925	0.03125	4	3
																2012	39	12	12	57.9167	9.27586	68.75	11.2639	0.105297	0.25	4	2			3010	37	11	10	49.1667	6.0553	91.6667	4.91596	1.82e-06	0.03125	4	3
																2012	40	12	13	55	11.726	67.0833	17.2784	0.144148	0.3125	4	2			3010	38	11	11	62.0833	9.92682	96.6667	3.76386	0.000122919	0.03125	4	3
																2012	41	12	14	55.8333	10.8012	68.3333	17.6541	0.134613	0.34375	4	2			3010	39	11	19	55.3333	8.26236	95.6667	5.1251	3.16e-05	0.03125	3	3
																2012	42	12	20	52.3333	13.0486	64	5.65685	0.0122441	0.03125	3	2			3010	40	12	12	59.5833	7.31722	98.3333	3.02765	6.3e-05	0.03125	4	3
																2013	1	1	1	56.3333	7.94145	65	9.09945	0.0995286	0.3125	3	2			3010	41	12	13	46.5278	15.6828	86.6667	8.31665	0.00284566	0.03125	4	3
																2013	2	2	1	54.3333	8.23812	69.6667	3.4448	0.0047164	0.03125	2	2			3010	42	12	14	63.75	6.27495	99.1667	1.29099	1.69e-05	0.03125	4	3
																2013	3	2	2	61.3333	6.65332	69.3333	9.5219	0.123683	0.34375	3	2			3010	43	12	20	56.3333	7.94145	97.6667	2.65832	8.42e-05	0.03125	3	3
																2013	4	3	2	68	18.4174	72	14.5877	0.322148	0.71875	2	2
																2013	5	3	3	69.3333	8.91441	68.3333	4.27395	0.585888	0.875	3	2
																2013	6	3	3	57	13.7259	66	13.1453	0.112583	0.3125	2	2
																2013	7	3	4	55.5556	8.86107	70	18.6762	0.0692025	0.15625	3	2
																2013	8	4	4	53.6667	12.16	72.6667	12.3072	0.0175685	0.03125	2	2
																2013	9	4	5	53.3333	17.3845	68.3333	7.73736	0.0761584	0.15625	3	2
																2013	10	4	5	63.3333	10.8566	70	11.2428	0.0632325	0.15625	2	2
																2013	11	4	6	57.6667	3.20416	73.3333	13.3666	0.00785417	0.0625	3	2
																2013	12	5	6	70.3333	16.3666	76.3333	13.471	0.0683088	0.15625	2	2
																2013	13	5	7	53.3333	8.82421	68	9.20869	0.0267936	0.0625	3	2
																2013	14	5	8	55	8.3666	64.6667	18.1402	0.154079	0.4375	3	2
																2013	15	5	9	57	7.23878	69	10.1784	0.0358289	0.125	3	2
																2013	16	6	7	57.3333	10.5578	67.6667	9.24482	0.0620388	0.1875	2	2
																2013	17	6	10	57.3333	7.55425	68	15.0732	0.0755111	0.15625	3	2
																2013	18	6	11	54.4444	5.44331	67.6667	11.2724	0.042345	0.15625	3	2
																2013	19	6	12	53.6667	12.3558	69.3333	17.2356	0.121275	0.15625	3	2
																2013	20	7	1	55	21.9659	67.5	8.06226	0.153136	0.5625	4	2
																2013	21	7	2	53.75	10.8109	63.75	13.5785	0.0455116	0.125	4	2
																2013	22	7	8	53	13.6675	73	8.92188	0.0189433	0.0625	2	2
																2013	23	7	13	54.6667	9.43751	70.6667	11.5701	0.003143	0.0625	3	2
																2013	24	8	3	60.8333	7.69199	68.3333	10.083	0.161144	0.5625	4	2
																2013	25	8	4	68.3333	17.3686	71.6667	14.3759	0.326378	0.4375	4	2
																2013	26	8	14	57	14.8459	73.6667	7.73736	0.00623432	0.03125	3	2
																2013	27	9	5	67.5	5.70088	73.3333	6.0553	0.0789897	0.125	4	2
																2013	28	9	6	53.75	15.7123	62.9167	6.7854	0.128002	0.3125	4	2
																2013	29	9	15	48	11.6619	70	17.5119	0.032248	0.15625	3	2
																2013	30	9	16	56	14.7513	65.6667	15.4618	0.207123	0.46875	3	2
																2013	31	11	9	50	8.94427	62.5	13.6015	0.0750916	0.1875	4	2
																2013	32	11	10	55.8333	11.143	66.6667	19.9165	0.168814	0.4375	4	2
																2013	33	11	11	58.75	11.3743	63.75	14.2083	0.0466082	0.125	4	2
																2013	34	11	19	62	8.09938	65	11.296	0.344214	0.6875	3	2

## Sheet: supplementary data B
Figure 5 Source Data	5a	All DA	Group	DA	SD	RefDA		5b	Sig DA	Group	DA	SD	RefDA		5c	Ratios	Group	ratio	SD
			1	67.083	20.8816	55.8333				1	63.6667	5.57375	52.6667				1	0.5	0.163996
UWS	1		1	64.583	11.1149	60.4167				1	75.8333	10.083	50				1	0.666667	0.860773
MCS	2		1	64.333	10.6896	57.3333				1	65.4167	14.6584	52.1131				1	0.5	0.163996
LIS	3		1	67	11.225	63				1	74	6.69328	50				1	0	-1.92633
AB	4		1	69.444	12.82	60				1	69.3333	19.0438	55.3333				1	1	2.25433
			1	66.667	16.2532	56.6667				1	64.6667	9.09212	46.3333				1	0	-1.92633
			1	63.667	5.57375	52.6667				1	69.6667	12.4847	54.3333				1	0.5	0.163996
			1	63.667	9.75021	59				1	66	10.583	52.3333				1	0.5	0.163996
			1	75.833	10.083	50				1	60.6667	14.2922	52.3333				1	0.666667	0.860773
			1	71.667	13.0064	62.0833				1	63.3333	9.68848	48.3333				1	0.416667	-0.184392
			1	62.917	15.2821	54.1667				1	69.3333	9.7707	58.6667				1	0.354839	-0.442874
			1	65.417	14.6584	52.1131				1	65.3333	11.2901	52				1	0.307692	-0.639977
			1	71.22	14.5135	67.4405				1	67.6667	15.8703	60.3333				1	0.583333	0.512385
			1	74	6.69328	50				1	69	9.5289	50.3333				1	0.5	0.163996
			1	69.333	19.0438	55.3333				1	63.3333	6.40833	54.6667				1	0.611111	0.628514
			1	64.667	9.09212	46.3333				1	81.25	13.6702	54.1667				1	0.578947	0.494048
			1	69.667	12.4847	54.3333				1	67	9.0111	53.3333				1	0.125	-1.40375
			1	66	10.583	52.3333				1	71.25	7.54155	52.9167				1	0.625	0.686579
			1	73.667	6.97615	68.6667				1	75.6667	12.9254	48.3333				1	0	-1.92633
			1	71.667	17.8624	60				1	72	10.8074	44.6667				1	0.461538	0.00320153
			1	60.667	6.77249	51.6667				1	74.1667	9.57427	60.8333				1	0.818182	1.49421
			1	60.667	14.2922	52.3333				1	65	12.5499	57.5				1	0.454545	-0.0260339
			1	67	12.3126	59				1	70	6.32456	57.6667				1	0.230769	-0.961566
			1	70.333	6.37704	66.3333				1	83.1845	12.8464	66.7659				1	0.333333	-0.532781
			1	63.333	9.68848	48.3333				1	65	12.506	52.3333				1	0.5	0.163996
			1	63.333	14.4037	52.6667				1	64.0774	8.1107	57.2917				1	0.666667	0.860773
			1	64.333	9.4163	60.6667				1	69.3333	9.7707	55.3333				1	0.2	-1.0902
			1	69.333	9.7707	58.6667				1	65.3333	10.2502	53.8889				1	0.777778	1.32529
			1	60	14.0285	54.3333				1	68.75	13.2994	59.1667				1	0.444444	-0.0682628
			1	65.333	11.2901	52				1	68	15.02	54.6667				1	0.5	0.163996
			1	67.667	15.8703	60.3333				1	70	16.4924	56.6667				2	0	-1.99026
			1	66.667	16.7173	49.6667				1	67.6667	8.89194	55.3333				2	0	-1.99026
			1	69	9.5289	50.3333				1	70.1786	10.7878	56.5476				2	0.5	0.189355
			1	65.333	8.82421	57.3333				1	65.3333	12.8167	55.6667				2	0.666667	0.915894
			1	60.417	8.42862	53.75				1	71.6667	8.23812	52				2	0.5	0.189355
			1	63.333	6.40833	54.6667				1	69	11.4368	58.3333				2	1	2.36897
			1	66.333	15.7692	57.3333				1	65.3333	6.65332	44.3333				2	0.5	0.189355
			1	60.667	18.2282	51.3333				1	69	5.01996	57				2	0.5	0.189355
			1	68.333	10.6849	60				1	68.3333	7.73736	58				2	0	-1.99026
			1	81.25	13.6702	54.1667				1	69	10.1784	51.3333				2	1	2.36897
			1	67	9.0111	53.3333				1	79	8.83176	52.3333				2	0	-1.99026
			1	61	12.3126	53				1	69.6667	6.97615	55				2	0.5	0.189355
			1	71.25	7.54155	52.9167				1	72.6667	5.46504	56.6667				2	0.5	0.189355
			1	62.333	8.14043	57.3333				1	68	7.69415	58				2	0.384615	-0.313634
			1	67.5	16.1245	59.5833				1	72	13.3267	63				2	0.636364	0.783796
			1	64.583	15.8443	60.8333				1	68.6667	8.26236	54.6667				2	0.454545	-0.00879248
			1	75.667	12.9254	48.3333				1	69	12.946	51				2	0.545455	0.387502
			1	72	10.8074	44.6667				1	70.1044	6.89552	60.2323				2	0.323529	-0.579922
			1	74.167	9.57427	60.8333				1	76.6633	15.1498	63.1717				2	0.666667	0.915894
			1	65	12.5499	57.5				1	70.8081	12.7082	42.9854				2	0.583333	0.552624
			1	55.667	16.3177	51.3333				1	63.2088	9.49167	49.4949				2	0.521739	0.284121
			1	70	6.32456	57.6667				1	73.3333	9.09212	49				2	0.769231	1.363
			1	72.738	15.7393	72.5595				1	70	6.84935	55.1852				2	0.25	-0.900454
			1	83.185	12.8464	66.7659				1	61.3988	7.46114	51.6964				2	0.294118	-0.708135
			1	65	12.506	52.3333				1	77.6431	6.01555	60.9764				2	0.55	0.407316
			1	64.077	8.1107	57.2917				1	70.3502	8.7039	58.0135				2	0.411765	-0.195284
			1	66.667	14.7874	52.6667				1	72.3333	13.9952	58.6667				2	0.555556	0.431534
			1	66.667	14.7874	52.6667				1	72.4579	12.7152	49.3266				2	0.230769	-0.984286
			1	69.333	9.7707	55.3333				1	68.75	13.1325	49.8611				2	0.5	0.189355
			1	64	12.1984	59				1	71.3333	11.003	52.3333				2	0.5	0.189355
			1	63	11.7813	54.6667				1	66.6667	13.4263	51				2	0.625	0.734259
			1	54.333	4.80278	57.3333				1	61.3333	8.82421	44				2	0.25	-0.900454
			1	62.667	11.9108	48.3333				1	74.5833	8.27899	59.8958				2	0.666667	0.915894
			1	65.333	10.2502	53.8889				1	63.3333	10.7827	41.6667				2	0.5	0.189355
			1	69	11.6447	55.3333				1	72.2222	12.5511	53.7037				2	0.5	0.189355
			1	61	20.8135	61.1111				1	71.6667	7.94145	62.7778				2	0.636364	0.783796
			1	63	8.07465	57				1	67	12.2474	48.8889				2	0.357143	-0.433393
			1	66	13.2665	59.6667				1	73.963	6.55373	56.6667				2	0.222222	-1.02154
			1	68.333	14.2782	56.3333				1	73.963	6.55373	56.6667				2	0.444444	-0.0528252
			1	68.75	13.2994	59.1667				1	70.4167	9.92682	62.0833				2	0.285714	-0.744767
			1	66.667	11.9108	59				1	74.4792	6.96438	59.1667				2	0.428571	-0.122019
			1	68	15.02	54.6667				1	77.9167	16.3872	48.75				2	0.571429	0.500729
			1	70	16.4924	56.6667				1	71.3333	23.4151	52				2	0.2	-1.11842
			1	67.667	8.71015	63.3333				1	66	8.39047	46				2	0.5	0.189355
			1	67.667	8.89194	55.3333				1	75	10.5641	52				2	0.6	0.625278
			1	66.25	12.1192	56.6667				1	59.6667	9.4163	44.6667				2	0.333333	-0.537185
			1	72.917	9.92682	63.3333				1	65.3333	10.328	55				2	1	2.36897
			1	66.25	12.1192	56.6667				1	67.6667	10.1522	51				2	0.444444	-0.0528252
			1	73	11.3666	60.3333				1	72.3333	13.3517	54				2	0.125	-1.44536
			1	70.179	10.7878	56.5476				1	64.6667	13.545	45				2	0.375	-0.35555
			1	65	16.2358	61.3333				1	69.6667	10.0731	51.3333				2	0.375	-0.35555
			1	69.333	11.7075	54.6667				1	64.6667	12.5007	47				3	0.666667	0.172869
			1	66.667	17.4203	57.6667				1	69	7.12741	63.8889				3	1	1.36709
			1	68.304	13.5346	62.2321				1	73.3333	9.60555	57				3	0	-2.21557
			1	68.333	8.89194	65.6667				1	70.8333	10.8653	53.3333				3	0.5	-0.42424
			1	62.667	17.6937	57				1	73	8.6487	55.3333				3	0.5	-0.42424
			1	65.333	12.8167	55.6667				1	64	5.65685	49.6667				3	0	-2.21557
			1	63.667	13.7647	55				1	74.1667	14.6344	55				3	0.5	-0.42424
			1	71.667	8.23812	52				1	66	14.3108	51.6667				3	0.5	-0.42424
			1	69	11.4368	58.3333				1	69	5.32917	59.3333				3	0	-2.21557
			1	65.333	6.65332	44.3333				1	65.3333	6.02218	48.3333				3	0.5	-0.42424
			1	66.667	7.22957	59.6667				1	74.1667	11.143	53.3333				3	0.52381	-0.338939
			1	69	5.01996	57				1	68	8.29458	49				3	0.62963	0.0401777
			1	68.333	7.73736	58				1	75.4167	14.8675	57.5				3	0.461538	-0.562035
			1	69	10.1784	51.3333				1	66.25	12.723	57.9167				3	0.857143	0.855279
			1	79	8.83176	52.3333				1	72.9167	9.14011	55				3	0.45	-0.603373
			1	68.333	13.8227	52.6667				1	72.6667	4.84424	57.3333				3	0.8	0.650556
			1	67	11.7813	59.6667				1	82.9365	7.94964	68.1548				3	0.8	0.650556
			1	69.667	6.97615	55				1	71.6667	6.86052	42.3333				3	1	1.36709
			1	64.667	5.60952	54.3333				1	68.6667	11.639	55.6667				3	0.8125	0.695339
			1	72.667	5.46504	56.6667				1	67	10.7889	56.6667				3	1	1.36709
			1	66.333	8.04156	59				1	72.3333	11.4134	64				3	0.5	-0.42424
			1	68	7.69415	58				1	70.3333	11.6905	55.6667				3	0.5	-0.42424
			1	68	10.1193	56.6667				1	76.6667	13.6626	61				3	0.5	-0.42424
			1	63.667	12.9872	64				1	72.6667	16.6693	45.6667				3	0.833333	0.769978
			1	72.667	8.26236	61.3333				1	77.6667	8.98146	57.2222				3	0.714286	0.343471
			1	70.667	5.60952	62.6667				1	68	5.05964	52				3	0.428571	-0.680144
			1	69	9.0111	61.3333				1	70.8333	12.6161	53.3333				3	0.428571	-0.680144
			1	67.333	6.88961	60.6667				1	73.3333	10.0929	53				3	1	1.36709
			1	71.667	10.9118	61.3333				1	72	10.583	56.3333				3	0.666667	0.172869
			1	70.333	20.6074	56.3333				1	78.75	15.8706	52.5				3	1	1.36709
			1	69.667	9.75021	61.3333				1	74.1667	7.01189	52.7778				3	0.166667	-1.61846
			1	71.667	8.89757	62.0833				1	74.1667	11.583	47.9167				3	0.875	0.919255
			1	72	13.3267	63				1	65	4.59468	48.3333				3	0.4	-0.782506
			1	68.667	8.26236	54.6667				1	65.3333	8.5479	54				3	0.777778	0.570941
			1	65	5.17687	63.6667				1	65.4167	6.59861	47.9167				3	0.555556	-0.225204
			1	75	11.0815	63				1	72.9167	14.6131	47.9167				3	0.666667	0.172869
			1	71.25	9.32068	61.25				1	65.6667	10.0731	51.3333				3	0.777778	0.570941
			1	69	12.946	51				1	69.6667	9.58471	58.6667				3	1	1.36709
			1	72.917	9.92682	63.3333				1	75.4167	16.6896	60.8333				3	0.444444	-0.623277
			1	60.714	15.6417	58.1746				1	74.8214	19.8168	67.381				3	1	1.36709
			1	66.667	9.0037	65.3333				1	66.3333	15.5649	47.3333				4	1	0.377964
			1	71	10.0995	57				1	70.3333	12.2909	50.3333				4	1	0.377964
			1	78.316	13.5282	60.5387				1	69.6667	11.8265	57.3333				4	1	0.377964
			1	69.769	11.817	63.0556				1	67	9.93982	54.3333				4	0.75	-2.26779
			1	70.576	5.49129	56.0101				1	66	10.4307	54				4	1	0.377964
			1	70.104	6.89552	60.2323				1	71.3333	12.1106	56				4	1	0.377964
			1	68.38	9.42701	67.3771				1	70.6667	6.28225	54.3333				4	1	0.377964
			1	76.663	15.1498	63.1717				1	73.3333	9.09212	62.6667
			1	70.808	12.7082	42.9854				1	74.3333	10.4626	62.6667
			1	63.209	9.49167	49.4949				1	70.3333	9.0701	49
			1	70.017	10.5991	60.3064				1	72.3333	4.63321	60
			1	68.677	12.3184	56.8855				1	72.5	9.74679	55.8333
			1	73.333	9.09212	49				1	81.6667	6.0553	70
			1	65.667	1.96638	60.3333				1	75	16.2358	53.3333
			1	60.872	8.51032	59.5488				1	73.6667	7.52773	57.6667
			1	70	6.84935	55.1852				1	79.5833	13.4552	61.25
			1	61.399	7.46114	51.6964				1	80.5556	9.74204	61.1111
			1	67.677	15.8788	64.2424				2	74	6.81175	56.3333
			1	73	5.76194	70.6667				2	69.6667	3.88158	51
			1	68	11.2428	66				2	69.3333	7.55425	54
			1	77.643	6.01555	60.9764				2	65.6667	8.23812	52
			1	67	9.44458	59.6667				2	79.1667	18.8193	49.1667
			1	70.35	8.7039	58.0135				2	71.3333	11.0755	55
			1	72.333	13.9952	58.6667				2	76.3333	12.6122	56.3333
			1	72.458	12.7152	49.3266				2	73.6667	8.14043	62
			1	78.472	14.7675	60.1852				2	75	14.6575	56.6667
			1	68.75	13.1325	49.8611				2	73.75	9.45384	59.5833
			1	71.333	11.003	52.3333				2	71.3333	7.11805	52
			1	73.333	14.8952	62.6667				2	75	4.47214	57.9167
			1	63.667	16.6573	47.3333				2	69	8.6487	57.6667
			1	67.333	9.68848	64				2	68.75	9.84251	57.9167
			1	56.667	10.2502	55.6667				2	64.1667	12.9099	44.5833
			1	50.667	21.6395	34.6667				2	68.3333	11.143	55
			1	58.981	13.51	54.8148				2	67.2222	11.0387	53.6667
			1	65.667	13.938	57				2	71	12.8219	58
			1	66.667	13.4263	51				2	63	11.296	53.3333
			1	61.333	8.82421	44				2	54.3333	1.50555	50.6667
			1	69.333	5.31664	60.3333				2	62.3333	12.6122	51
			1	74.583	8.27899	59.8958				2	68	12.522	50
			1	62.333	10.6896	60				2	71.3333	4.13118	60.6667
			1	63.333	10.7827	41.6667				2	70.8333	13.1022	52.0833
			1	72.222	12.5511	53.7037				2	68	12.522	56.1111
			1	71.667	7.94145	62.7778				2	64	7.37564	51.6667
			1	67	12.2474	48.8889				2	71.7262	18.5483	65.119
			1	70.787	12.9534	59.213				2	62	8.39047	48
			1	73.963	6.55373	56.6667				2	73	14.519	54.3333
			1	73.963	6.55373	56.6667				2	67.6667	10.8382	56.1111
			1	69.333	14.6788	63.6667				2	70.5556	8.00463	58.3333
			1	62.333	3.20416	55.6667				2	69	5.17687	58.6667
			1	60.667	11.2901	66.3333				2	68.6667	15.1085	53
			1	64.583	19.7115	52.0833				2	73	8.3666	49.6667
			1	70.417	9.92682	62.0833				2	77	3.74166	51.6667
			1	58.667	14.3481	55				2	79.3333	15.2665	59
			1	66.667	15.785	48.3333				2	72.9167	12.9099	55
			1	75.833	15.1383	57.9167				2	68	8.09938	55.6667
			1	74.479	6.96438	59.1667				2	76.3333	7.73736	59.6667
			1	66	12.6491	60				2	68.3333	8.71015	56.3333
			1	77.917	16.3872	48.75				2	80.3333	7.0899	50
			1	65.417	15.7652	51.25				2	73.3333	4.65475	50.8333
			1	71.101	23.9777	63.244				2	73.75	15.0624	60.4167
			1	69.667	12.6122	65.6667				2	70.4167	8.57564	54.1667
			1	63.571	9.7566	59.7917				2	62.3333	10.0731	47.3333
			1	71.333	23.4151	52				2	72.5	6.89202	62.5
			1	66	8.39047	46				2	69.5833	9.92682	52.9167
			1	66	11.7303	55				2	71.8519	9.07218	51.2346
			1	75	10.5641	52				2	70.3333	17.5461	52.6667
			1	59.667	9.4163	44.6667				2	67.7679	15.899	59.1369
			1	63.333	4.50185	62.3333				2	67.6667	9.66782	48.6667
			1	65.333	10.328	55				2	66.6667	7.00476	58.6667
			1	67.667	10.1522	51				2	72	8.85438	54
			1	72.333	13.3517	54				2	66.3333	7.52773	50.6667
			1	63	10.7889	59.6667				2	67.6667	15.5134	47.7778
			1	64	13.0231	58				2	70.6667	10.0133	57.3333
			1	71.667	17.9518	65				2	66.6667	10.1719	53.3333
			1	64.667	13.545	45				2	66.6667	14.4037	51.3333
			1	69.667	10.0731	51.3333				2	72.5152	3.65706	57.1818
			1	62.667	9.26643	59.6667				2	65.5556	7.20082	53.6667
			1	64.667	12.5007	47				2	68.7798	11.8566	55.3274
			1	60.667	10.8566	53.6667				2	68.5657	8.21114	52.2391
			1	69	7.12741	63.8889				2	69.6195	15.534	55.0673
			1	73.333	9.60555	57				2	75.6667	11.8265	51.3333
			1	69.583	10.0519	62.9167				2	64.6667	10.8566	50.6667
			1	70.833	10.8653	53.3333				2	68.6667	11.7075	48
			1	73	8.6487	55.3333				2	67.6768	7.40728	56.8013
			1	64	5.65685	49.6667				2	72.6667	12.6912	50.3333
			1	64.583	14.5273	55				2	69.6667	6.121	53
			1	74.167	14.6344	55				2	70.2778	7.6457	54.3056
			1	66	14.3108	51.6667				2	69.1852	13.5477	54.5185
			1	69	5.32917	59.3333				2	78.5833	15.4286	57.2917
			1	65.333	6.02218	48.3333				2	72.0833	12.3912	59.5833
			1	66.667	16.3299	60.4167				2	68.3333	11.6905	55.8333
			1	74.167	11.143	53.3333				2	64	9.20869	54
			1	68	8.29458	49				2	69.0476	16.4374	60.7887
			1	71.333	18.4029	63.3333				2	60.1786	7.78211	47.8274
			1	75.417	14.8675	57.5				2	70.6667	3.7238	61.6667
			1	66.25	12.723	57.9167				2	69.4444	13.7302	52.6667
			1	72.917	9.14011	55				2	72	11.6619	61.6667
			1	63.125	16.6842	60.2679				2	68	9.20869	46.6667
			1	72.667	4.84424	57.3333				2	74.3333	5.57375	65.6667
			1	82.937	7.94964	68.1548				2	69.6667	8.98146	53.6667
			1	71.667	6.86052	42.3333				2	66.3333	16.1699	53
			1	69.667	19.3666	63.3333				2	66.6667	14.4037	51.6667
			1	68.667	11.639	55.6667				2	64.6667	10.7083	56.3333
			1	66.667	12.1765	60.3333				2	67.6667	5.85377	60
			1	70.333	9.4163	60.6667				2	65	9.35414	55.4167
			1	71.333	10.7827	62.3333				2	71.25	6.84653	56.25
			1	67	10.7889	56.6667				2	62.3333	11.8265	47.3333
			1	72.333	11.4134	64				2	61.3333	5.16398	54
			1	70.333	11.6905	55.6667				2	66.6667	15.2206	47.9167
			1	76.667	13.6626	61				2	67	10.02	55
			1	72.667	16.6693	45.6667				2	83.3333	7.01189	57.0833
			1	67.778	14.2465	55.6667				2	71.6667	6.37704	58
			1	77.667	8.98146	57.2222				2	69.0774	15.0095	63.4821
			1	68.333	14.4453	55.3333				2	70	10.198	58
			1	67.667	12.4847	65				2	67	9.85901	52.3333
			1	63	16.6253	56.3333				2	77.3333	6.77249	54.3333
			1	68	5.05964	52				2	71	6.54217	56.6667
			1	68.667	7.9666	66				2	67.3333	21.8967	57
			1	61.667	13.9952	47.6667				2	70.6667	9.7707	55
			1	70.833	12.6161	53.3333				2	68.3333	6.121	54.3333
			1	65.833	23.8048	59.1667				2	74.3333	16.3666	54.3333
			1	73.333	10.0929	53				2	73.3333	5.75036	52
			1	72	10.583	56.3333				2	68	18.8892	51.3333
			1	69.333	11.5701	60.6667				2	66.3333	9.4163	52
			1	78.75	15.8706	52.5				2	69.5833	12.9824	54.5833
			1	74.167	7.01189	52.7778				2	69	9.18695	61
			1	74.167	11.583	47.9167				2	65	9.35414	50.4167
			1	65	4.59468	48.3333				2	77	10.6395	58
			1	65.333	8.5479	54				2	69.5833	5.79152	60.4167
			1	65.417	6.59861	47.9167				2	63	17.6975	42.6667
			1	72.917	14.6131	47.9167				2	67.5	14.3178	51.6667
			1	60	11.1803	58.75				2	64.5238	10.613	52.3214
			1	65.667	10.0731	51.3333				2	71	11.3666	56.3333
			1	69.667	9.58471	58.6667				2	67	12.182	58
			1	70.833	15.6258	56.9444				2	70.3333	12.9872	54.6667
			1	67.5	11.619	60.8333				2	68.6667	10.4051	52
			1	75.417	16.6896	60.8333				2	70.3333	5.85377	54
			1	74.821	19.8168	67.381				2	72.6667	18.7474	50
			1	66.333	15.5649	47.3333				2	76.6667	15.0022	51.6667
			1	75.357	12.5641	72.0238				2	69	8.83176	48.6667
			1	54	9.38083	45.6667				2	68.3333	12.4847	55
			1	70.333	12.2909	50.3333				2	67.6667	6.62319	48
			1	65	7.23878	56				2	82	6.69328	53
			1	69.667	11.8265	57.3333				2	62.9167	10.6556	40
			1	61	7.66812	51.3333				2	70.4167	11.556	54.1667
			1	69.667	12.6122	61.3333				2	70.4167	10.7723	65
			1	67	9.93982	54.3333				2	65	11.726	47.9167
			1	66	10.4307	54				2	65	10.0554	57
			1	71.333	12.1106	56				2	58.6667	14.4037	46.6667
			1	63.667	10.3859	62.3333				2	66.25	4.9371	45.4167
			1	59.667	8.89194	58				2	67.5	6.32456	53.6667
			1	70.667	6.28225	54.3333				2	64.3333	12.3558	45
			1	73.333	9.09212	62.6667				2	71.6667	9.15787	53.6667
			1	74.333	10.4626	62.6667				2	71	10.7145	56.6667
			1	66.111	15.408	57				2	69.6667	12.801	51.3333
			1	71.667	6.37704	63				2	75	8.07465	53.6667
			1	70.333	9.0701	49				2	67.3333	2.73252	60.3333
			1	70	14.9131	65				2	66	7.26636	50.6667
			1	72.333	4.63321	60				2	71.3333	6.28225	57.3333
			1	72.5	9.74679	55.8333				2	63.3333	9.5219	52.3333
			1	81.667	6.0553	70				2	75.6667	5.57375	57.6667
			1	75	16.2358	53.3333				2	68.3333	9.91295	58.3333
			1	65.333	9.5219	56.6667				2	70	11.9331	52
			1	68.667	10.8566	60				2	66.25	9.84251	56.25
			1	66.25	9.9687	61.25				2	74.5833	17.5654	51.25
			1	69.583	16.0792	49.5833				2	73.3333	13.9344	57.5
			1	60	8.06226	60.4167				2	65.4762	6.0215	49.1369
			1	66.333	17.8176	51.25				2	66.0119	18.7388	56.369
			1	73.667	7.52773	57.6667				2	67.3333	12.3072	58.6667
			1	74.583	9.00231	75				2	65	9.85901	55
			1	79.583	13.4552	61.25				2	69.3333	12.8167	41.3333
			1	80.556	9.74204	61.1111				2	69.6667	5.98888	55
			2	65.667	8.52447	66				2	71.6667	13.938	48
			2	71.25	11.9111	58.3333				2	71.25	13.5785	47.5
			2	69.167	16.558	53.75				2	72.5	13.6931	61.6667
			2	70.333	9.75021	61				2	71.3333	5.88784	49.3333
			2	64.554	11.0494	57.1429				2	72.6667	5.88784	54.6667
			2	66.458	12.5104	67.6786				2	74.1667	10.8012	49.1667
			2	74	6.81175	56.3333				2	75.6667	11.5528	43.6667
			2	62.778	4.90653	55				2	69.3333	6.53197	59
			2	69.667	3.88158	51				2	69.5833	5.34244	57.5
			2	66	7.48331	59				2	74.1667	10.2062	65.8333
			2	67	8.07465	58.6667				2	65	9.35414	46.25
			2	69	10.1784	62.3333				2	72.9167	13.1101	51.25
			2	69.333	7.55425	54				2	66.3333	12.2257	54
			2	65.667	8.23812	52				2	72	12.1326	56
			2	71.667	9.24482	64.6667				2	64.3333	8.52447	51
			2	79.167	18.8193	49.1667				2	68	12.8996	55.6667
			2	71.333	11.0755	55				2	69.1667	4.37798	58.75
			2	63.333	11.9778	57.3333				2	70.8333	8.16497	59.1667
			2	76.333	12.6122	56.3333				2	77	10.4881	50.5556
			2	65	13.1301	57.7778				2	76.6667	12.6161	49.1667
			2	70.667	11.219	70				2	67.5	7.4162	52.0833
			2	73.667	8.14043	62				2	71.3333	13.3066	47
			2	75	14.6575	56.6667				2	76.6667	18.8856	57.5
			2	73.75	9.45384	59.5833				2	61.3333	8.64099	48.3333
			2	70	10.2762	63.6667				2	68.3333	12.16	54.6667
			2	71.333	7.11805	52				2	63.75	15.3093	45.8333
			2	72.917	11.4473	63.75				2	73	9.0111	58.3333
			2	75	4.47214	57.9167				2	77.5	12.6491	61.6667
			2	69	8.6487	57.6667				2	64	5.65685	52.3333
			2	64.333	15.2009	51.6667				2	71.4286	18.1926	61.3393
			2	67.917	10.7723	61.25				2	67.3333	11.9108	57.6667
			2	68.75	9.84251	57.9167				2	74.3333	9.15787	55
			2	72.333	14.4453	58.6667				2	64.3333	11.5528	52.6667
			2	72.083	13.731	52.5				2	72	8.29458	56.3333
			2	73.75	20.6004	54.5833				2	71	8.3666	53
			2	73.75	20.6004	54.5833				2	75.3333	5.16398	58
			2	60.333	12.9872	59.3333				2	68	8.94427	54.3333
			2	71.667	8.52447	56				2	70.3333	8.4301	57
			2	64.167	12.9099	44.5833				2	63.3333	8.64099	57.3333
			2	68.333	11.143	55				2	68.75	8.76784	51.6667
			2	66.667	10.0929	58.6667				2	66.6667	8.61201	55.8333
			2	84.048	11.0146	78.4226				2	70	10.1193	50
			2	75.238	19.681	73.3036				2	72.5	11.8322	57.8125
			2	67.222	11.0387	53.6667				2	63.75	14.2083	58.75
			2	66.161	25.496	63.2143				2	72.7679	7.6338	54.7619
			2	71	12.8219	58				2	69.6667	3.4448	54.3333
			2	66.161	25.496	63.2143				2	73.3333	13.3666	57.6667
			2	63	11.296	53.3333				2	72.6667	12.3072	53.6667
			2	54.333	1.50555	50.6667				2	68	9.20869	53.3333
			2	62.333	12.6122	51				2	69	10.1784	57
			2	67.333	12.1765	60.3333				2	67.6667	11.2724	54.4444
			2	71.25	15.3093	62.0833				2	70.6667	11.5701	54.6667
			2	68	12.522	50				2	63.75	13.5785	53.75
			2	64.333	12.9254	60				2	73	8.92188	53
			2	71.333	4.13118	60.6667				2	73.6667	7.73736	57
			2	70.833	13.1022	52.0833				2	70	17.5119	48
			2	72.083	17.3506	69.5833				3	71.6667	10.2307	54.6667
			2	68	12.522	56.1111				3	67.9167	6.96718	54.5833
			2	68.333	9.99333	63				3	81.875	17.1092	72.4405
			2	60.833	10.328	53.75				3	87.7381	12.3778	72.7679
			2	63.75	12.723	57.6389				3	61	10.9362	51
			2	66	10.6583	56.6667				3	65.3333	7.65942	53
			2	66.333	8.23812	50.6667				3	68.6667	16.8127	46.3333
			2	69.167	17.5831	58.3333				3	64	14.0855	54
			2	61.25	17.3746	55.4167				3	67.7778	10.256	55
			2	75	19.685	61.25				3	64.6667	5.46504	45.6667
			2	64	7.37564	51.6667				3	65	19.2977	39
			2	70.667	9.09212	64.3333				3	76.6667	9.5219	53.6667
			2	74.167	14.2887	73.3333				3	74	8.39047	58
			2	64.167	6.8313	70.4167				3	69	2.75681	59.3333
			2	71.726	18.5483	65.119				3	74.1667	7.3598	54.6667
			2	62	8.39047	48				3	93.3333	6.45497	75
			2	62.649	23.2095	56.5774				3	63.6667	4.27395	48
			2	70	14.1986	59				3	69.3333	11.7757	57.6667
			2	73	14.519	54.3333				3	72.5	8.66025	52.9167
			2	67.667	10.8382	56.1111				3	67.0833	14.6131	50
			2	71.333	10.1719	61.6667				3	71.6667	11.6218	53
			2	72.333	11.7587	60				3	80.5952	7.61616	53.3929
			2	70.556	8.00463	58.3333				3	87.7778	11.6746	53.6667
			2	69.444	14.9691	58				3	73.8095	7.65209	54.7024
			2	63.667	15.4618	63.8889				3	78.3333	7.84007	56.3333
			2	75	8.46168	77.3333				3	76	6.19677	50.3333
			2	60	10.6583	56				3	78.3333	12.5486	57.3333
			2	69	5.17687	58.6667				3	72.3333	7.73736	48.3333
			2	68.667	15.1085	53				3	75.6667	10.8382	49.3333
			2	69.333	14.1798	63.3333				3	78.3333	7.42069	54
			2	59.333	14.2922	55.6667				3	75	8.92188	50
			2	65	10.7145	61.3333				3	72.3333	16.5126	55.3333
			2	73	8.3666	49.6667				3	69.3333	4.13118	51.6667
			2	77	3.74166	51.6667				3	76.3333	16.8483	51.3333
			2	75	11.0815	56.3333				3	76.6667	12.628	48
			2	79.333	15.2665	59				3	72.6667	4.67618	49.6667
			2	66.333	25.5943	54				3	69.3333	8.64099	49.6667
			2	72.917	12.9099	55				3	78	11.5239	56
			2	65	10.1784	57.3333				3	76.3492	12.9351	56.2698
			2	68	8.09938	55.6667				3	76.6667	8.4538	48.3333
			2	76.333	7.73736	59.6667				3	70.6667	10.4817	48.6667
			2	68.333	8.71015	56.3333				3	65.3333	10.7827	53.6667
			2	71.25	14.2083	66.6667				3	71.3333	16.3788	63.3333
			2	80.333	7.0899	50				3	68.3333	13.7064	54
			2	63.333	16.4762	68.3333				3	71.6667	8.33467	52
			2	73.333	4.65475	50.8333				3	69.3333	10.7827	51
			2	73.75	15.0624	60.4167				3	70	9.08295	45
			2	73.667	16.7053	65.5556				3	65	10.9362	46.6667
			2	70.417	8.57564	54.1667				3	65.6667	10.2307	51.6667
			2	62.333	10.0731	47.3333				3	66.6667	7.22957	54.6667
			2	62	11.5931	61				3	69	8.83176	58
			2	72.5	6.89202	62.5				3	70	11.5239	63
			2	72.5	12.5499	61.6667				3	69.3333	13.7792	59.4444
			2	69.583	9.92682	52.9167				3	76.3333	8.4301	58.3333
			2	61.131	10.3032	60.5357				3	69.6667	14.0523	50
			2	71.852	9.07218	51.2346				3	73.6667	7.84007	63
			2	70.333	17.5461	52.6667				3	68.3333	15.9206	46.6667
			2	67.768	15.899	59.1369				3	72.3333	9.91295	58.6667
			2	68	13.8564	56				3	65.6667	6.97615	58
			2	66	11.2428	57.6667				3	74.3333	5.27889	57
			2	67.667	9.66782	48.6667				3	74.1667	5.16398	53.3333
			2	66.667	7.00476	58.6667				3	67.6667	8.04156	59
			2	72	8.85438	54				3	72.9167	13.3619	57.5
			2	66.333	7.52773	50.6667				3	72.3333	9.91295	50.6667
			2	68	12.6491	49.3333				3	77.2222	13.0668	53
			2	60.667	9.85224	57.3333				3	79.3333	11.639	50
			2	61	6.54217	54				3	74.5833	7.31722	53.3333
			2	68	14.9666	56				3	81.3333	15.0022	56.6667
			2	67.667	15.5134	47.7778				3	71.6667	11.2012	60.3333
			2	64.333	12.801	52				3	72.9167	16.0013	53.75
			2	70	14.1421	70.8333				3	75	8.80341	60.4167
			2	70.667	10.0133	57.3333				3	69.3333	4.50185	46.3333
			2	70.417	11.0019	69.5833				3	67.9167	6.96718	45.8333
			2	66.667	10.1719	53.3333				3	74.5833	7.14435	65
			2	66.667	14.4037	51.3333				3	81.3333	11.219	60.3333
			2	72.515	3.65706	57.1818				3	77.6786	23.8316	69.5238
			2	58.667	19.5414	45.6667				3	73.6667	9.75021	52.3333
			2	65.556	7.20082	53.6667				3	76.3333	13.4114	52.6667
			2	63.274	16.3452	53.5119				3	76.6667	13.8371	55.6667
			2	69	7.66812	58				3	72.6667	9.7707	51.6667
			2	66.667	7.86554	58.6667				3	73.3333	8.73308	58.75
			2	68.667	8.64099	60.3333				3	74.6667	5.46504	61.3333
			2	59.333	10.8566	64				3	74	18.1549	52.6667
			2	62.333	8.52447	52.3333				3	76.6667	10.8566	49.6667
			2	65	6.41872	64.3333				3	84	8.67179	61.3333
			2	68.452	10.6759	66.994				3	69.6667	13.471	51.3333
			2	68.78	11.8566	55.3274				3	87.3333	8.5479	63
			2	68.566	8.21114	52.2391				3	82.5	10.8397	52
			2	69.62	15.534	55.0673				3	79	11.6447	55.6667
			2	75.667	11.8265	51.3333				3	79.3333	9.93311	51.3333
			2	66.168	6.65152	63.4613				3	75.8333	8.01041	55.8333
			2	64.667	10.8566	50.6667				3	83.75	10.8109	58.75
			2	68.667	11.7075	48				3	76	12.775	55
			2	67.037	8.0476	61.2054				3	67.6667	4.08248	56.6667
			2	65.152	9.80641	58.8215				3	82.0833	9.00231	53.3333
			2	67.596	6.46933	57.4613				3	75	12.6965	53.6667
			2	65.333	20.383	53.3333				3	78	12.6491	58.3333
			2	67.677	7.40728	56.8013				3	80	8.19756	65.3333
			2	72.667	12.6912	50.3333				3	72.5	4.47214	59.1667
			2	69.293	11.3016	56.1616				3	80.4167	11.2268	60.8333
			2	66.566	12.9808	52.862				3	69	9.27362	53.3333
			2	62.825	7.01356	63.8552				3	71.6667	10.328	56.6667
			2	71.667	11.2724	60.3333				3	70	6.7082	55.4167
			2	67.333	5.75036	59				3	80	13.2288	49.5833
			2	67.333	5.75036	59				3	75.4167	6.20819	52.0833
			2	66.667	4.84424	55				3	81.25	11.9111	57.0833
			2	62	19.6367	58				3	71.9345	7.77425	58.4226
			2	66.333	14.6652	59.3333				3	67	11.3666	54.6667
			2	66	15.0732	60				3	77	6.78233	51.6667
			2	66.38	12.9282	60.0943				3	74.6667	14.6242	53.6667
			2	73.293	21.2299	60.6094				3	72	11.7983	47.6667
			2	69.667	6.121	53				3	71.6667	9.33095	52
			2	70.278	7.6457	54.3056				3	72.3333	7.73736	58
			2	69.185	13.5477	54.5185				3	76.6667	5.96285	49.3333
			2	63.667	11.1295	64.6667				3	67.6667	5.98888	55
			2	60.667	9.68848	59.6667				3	71.3333	7.00476	56
			2	67	10.4881	53				3	70	9.03327	59.6667
			2	69.167	13.1081	59.537				3	79.1667	15.0555	57.0833
			2	78.583	15.4286	57.2917				3	75.4167	8.57564	51.6667
			2	60.333	4.27395	56.3333				3	75.6667	13.5892	56.6667
			2	64.667	8.5479	58				3	68.6667	12.372	47
			2	69.667	7.31209	59.6667				3	85.8333	9.70395	61.25
			2	72.083	12.3912	59.5833				3	72	15.02	48.3333
			2	68.333	11.6905	55.8333				3	73.75	11.0397	47.9167
			2	64	9.20869	54				3	80.8333	15.3025	53.3333
			2	69.048	16.4374	60.7887				3	76.6667	11.1475	65.6667
			2	60.179	7.78211	47.8274				3	75.3333	10.5578	58.6667
			2	70.667	3.7238	61.6667				3	67.5	13.4164	56.25
			2	69.444	13.7302	52.6667				3	74	14.4222	56
			2	72	11.6619	61.6667				3	74	6.32456	56.6667
			2	65.333	10.2502	58.6667				3	82.0833	8.42862	68.3333
			2	70	10.198	63.3333				3	82.0833	11.4473	61.25
			2	62.333	11.4833	61.6667				3	82.9167	10.2977	65.8333
			2	66.667	11.219	58.3333				3	74	7.79744	53
			2	68	9.20869	46.6667				3	75	13.4313	54
			2	74.333	5.57375	65.6667				3	74.3333	11.2012	56
			2	69.667	8.98146	53.6667				3	74.6667	5.31664	53.6667
			2	66.333	16.1699	53				3	66	8	49.6667
			2	65	14.4083	56.3333				3	81	8.27043	51
			2	65.333	12.242	51.1111				3	68.6667	7.65942	52
			2	66.667	14.4037	51.6667				3	71.3333	12.1765	62
			2	64.667	10.7083	56.3333				3	75.6667	9.0701	59.6667
			2	67.667	5.85377	60				3	73.6667	10.9118	47.3333
			2	59	16.1369	59				3	76.6667	10.2502	55.6667
			2	65	9.35414	55.4167				3	73.3333	7.76316	57.3333
			2	71.25	6.84653	56.25				3	74	10.3537	59
			2	62.333	11.8265	47.3333				3	67.3333	7.00476	48.3333
			2	61.333	5.16398	54				3	70	10.3537	64
			2	66.667	15.2206	47.9167				3	66.6667	9.5219	48.75
			2	66.667	13.0064	68.3333				3	90.8333	5.40062	75.8333
			2	70.333	9.4163	62.6667				3	73.3333	11.7075	50.3333
			2	67	10.02	55				3	76.6667	6.40833	45
			2	67.917	12.6902	58.75				3	84.1667	10.8012	71.6667
			2	73.611	20.1843	58.75				3	83	8.5557	50
			2	67.667	13.3517	61.6667				3	80.6667	9.60555	56.3333
			2	83.333	7.01189	57.0833				3	77.5	12.9422	56.25
			2	71.667	7.3598	55.4167				3	67.6667	11.2724	51.3333
			2	71.667	6.37704	58				3	78.3333	9.83192	59.1667
			2	66	14.5327	57.3333				3	75.8333	6.6458	56.9444
			2	69.077	15.0095	63.4821				3	84.3333	8.23812	59
			2	70.625	16.4386	67.619				3	65.625	15.2018	54.1667
			2	65.333	7.86554	57.6667				3	74.3333	6.50128	60.5556
			2	70	10.198	58				3	78.6667	15.4229	50.5556
			2	67	9.85901	52.3333				3	77.6667	12.4847	62
			2	77.333	6.77249	54.3333				3	72	11.3137	52.7778
			2	71	6.54217	56.6667				3	75.3333	7.55425	57
			2	67.333	21.8967	57				3	76.6667	10.9301	58.3333
			2	65	14.128	57				3	82.6667	9.17969	58.6667
			2	70.667	9.7707	55				3	92	5.79655	65
			2	70.667	20.5394	57.3333				3	76.6667	12.628	55.3333
			2	68.333	6.121	54.3333				3	92	8.29458	56.3333
			2	69.333	9.09212	58.6667				3	77.6667	7.52773	63.3333
			2	74.333	16.3666	54.3333				3	71.3333	10.7083	50.3333
			2	64.667	13.8948	52				3	74.3333	10.3086	41
			2	65.667	11.2724	57.6667				3	80.3333	11.2724	60.3333
			2	73.333	5.75036	52				3	80.8333	12.5167	60.4167
			2	65	11.9373	54.5833				3	85.3333	3.01109	48.3333
			2	62.333	8.23812	52				3	89.6667	4.80278	56.3333
			2	68	18.8892	51.3333				3	78	10.2762	53
			2	74.583	15.6857	67.0833				3	94.6667	5.88784	60.6667
			2	70.833	10.4483	68.3333				3	90.3333	8.14043	57
			2	67.667	8.89194	62				3	78.75	12.723	50.4167
			2	66.333	9.4163	52				3	73.3333	10.5672	58.3333
			2	67.083	10.7723	62.5				3	100	0	55
			2	63.75	17.5891	49.5833				3	100	0	54.5833
			2	69.583	12.9824	54.5833				3	98.75	1.36931	52.0833
			2	69	9.18695	61				3	97.5	2.73861	59.5833
			2	65.667	9.75021	63				3	98	1.78885	55.3333
			2	72.333	13.8804	64.6667				3	93.3333	7.18795	53.75
			2	71.333	20.0666	63.3333				3	91.25	10.0933	59.7222
			2	65	9.35414	50.4167				3	92.9167	5.5715	49.1667
			2	63.75	9.04848	59.5833				3	95.8333	4.91596	53.75
			2	77	10.6395	58				3	94.1667	5.62731	57.0833
			2	66.667	12.4365	57.3333				3	96.25	2.09165	60
			2	69.583	5.79152	60.4167				3	90.2679	10.8561	77.0833
			2	62.5	12.0416	56.6667				3	100	0	56.6667
			2	60.667	18.272	50.3333				3	100	0	58.6667
			2	63	17.6975	42.6667				3	95.6667	4.27395	69
			2	67.5	14.3178	51.6667				3	99.6667	0.816497	69
			2	61.667	12.9099	51.3889				3	95	4.14729	52.3333
			2	64.524	10.613	52.3214				3	79.3333	7.55425	56
			2	67.667	14.6105	53.6667				3	76.3333	8.71015	53
			2	64.286	6.68439	60.9226				3	95	4.85798	58
			2	71	11.3666	56.3333				3	97.3333	4.32049	56.3333
			2	67	12.182	58				3	100	0	55
			2	70.333	12.9872	54.6667				3	97	5.01996	61
			2	68.667	10.4051	52				3	99.3333	1.0328	60.3333
			2	70.333	5.85377	54				3	98.3333	4.08248	42.5
			2	63	19.2977	56.6667				3	96.25	4.9371	66.25
			2	69.667	15.2534	63				3	97.6667	3.6697	54.6667
			2	72.667	18.7474	50				3	84	5.93296	59.3333
			2	73	9.35949	65.6667				3	96.6667	3.02765	57.0833
			2	76.667	15.0022	51.6667				3	93.3333	5.62731	60.8333
			2	69	8.83176	48.6667				3	98.3333	2.33809	54.3333
			2	68.333	12.4847	55				3	100	0	57.3333
			2	64.667	13.0639	55.6667				3	95	5.91608	56.6667
			2	72.333	12.6754	59				3	96.6667	4.08248	60
			2	67.667	6.62319	48				3	93.3333	7.85281	59.5833
			2	68.333	11.2012	61.3333				3	98.3333	3.20416	53.6667
			2	68.333	20.0566	50.3333				3	96.25	5.18411	55
			2	66.333	10.8382	52				3	97.5	5	60.4167
			2	82	6.69328	53				3	99.5833	1.02062	55
			2	62.917	10.6556	40				3	100	0	55.6667
			2	70.417	11.556	54.1667				3	100	0	56.6667
			2	68.667	5.88784	56				3	99.1667	2.04124	50.8333
			2	67	18.8786	58.6667				3	100	0	59.1667
			2	70.417	10.7723	65				3	73.3333	10.328	55.6667
			2	65	11.726	47.9167				3	75	7.4162	55.5556
			2	67.083	14.3542	57.3333				3	75	11.726	50
			2	65	10.0554	57				3	70.4167	9.00231	60.8333
			2	58.667	14.4037	46.6667				3	72.2222	10.037	48
			2	66.25	4.9371	45.4167				3	83.75	4.9371	60
			2	70.417	9.40966	63.75				3	70.4167	4.306	57.9167
			2	63.542	3.77697	52.0833				3	75.3333	6.40833	54
			2	67.5	6.32456	53.6667				3	76.6667	4.32049	63.3333
			2	64.333	12.3558	45				3	67.3333	16.2809	50.6667
			2	66.488	11.3562	62.5893				3	76.6667	6.65332	62.9167
			2	66.333	11.8265	55.6667				3	73	6.03324	60.6667
			2	71.667	9.15787	53.6667				3	73.6667	9.91295	48.6667
			2	71	10.7145	56.6667				3	72	10.198	51.6667
			2	69.667	12.801	51.3333				3	76.3333	10.1522	58.3333
			2	75	8.07465	53.6667				3	89.3333	10.8566	54.3333
			2	67.333	2.73252	60.3333				3	78.75	8.90926	53.75
			2	66	9.20869	57.6667				3	78.6667	16.1328	53.3333
			2	66	7.26636	50.6667				3	80.6667	10.8566	63.6667
			2	71.333	6.28225	57.3333				3	74.6667	6.40833	50
			2	63.333	9.5219	52.3333				3	79.5833	9.92682	40
			2	75.667	5.57375	57.6667				3	72.6667	14.2361	57.6667
			2	68.333	9.91295	58.3333				3	83.3333	13.9344	61.6667
			2	69.167	5.84523	66.25				3	67.6667	9.83192	51
			2	70	11.9331	52				3	74.5833	5.34244	53.75
			2	63.333	13.721	51.6667				3	75.8333	11.0303	54.5833
			2	66.25	9.84251	56.25				3	69	6.54217	51.3333
			2	67.333	7.11805	66.6667				3	77.9167	8.57564	51.25
			2	63.667	9.0701	66				3	74.5833	13.5478	57.5
			2	72.083	10.0519	56.25				3	89.3333	9.0037	63.8889
			2	74.583	17.5654	51.25				3	91.6667	8.33467	50
			2	75.333	13.4263	62				3	95.8333	5.16398	67.3611
			2	61.667	6.0553	59.1667				3	99.1667	2.04124	57.5
			2	75.417	5.5715	64.5833				3	95.6667	5.1251	55.3333
			2	73.333	13.9344	57.5				3	91.6667	4.91596	49.1667
			2	64.333	13.8227	67.3333				3	96.6667	3.76386	62.0833
			2	67.5	10.3682	63.3333				3	98.3333	4.08248	58.3333
			2	68.333	6.45497	57.6389				3	97.6667	2.65832	56.3333
			2	72.083	21.4719	56.25				3	98.3333	3.02765	59.5833
			2	65.476	6.0215	49.1369				3	86.6667	8.31665	46.5278
			2	66.333	12.3558	58				3	99.1667	1.29099	63.75
			2	66.012	18.7388	56.369				3	96.6667	3.7238	55
			2	65.333	13.2464	59.3333				3	94.0179	9.28142	68.9286
			2	67.333	11.8434	55.3333				3	98	4	55.6667
			2	69.333	8.5479	61.3333				3	82	15.3883	56
			2	67.333	12.3072	58.6667				3	82.6667	10.1719	54
			2	68.667	14.2361	57.6667				3	85.6667	8.98146	55.3333
			2	65	9.85901	55				3	96.3333	5.71548	52.2222
			2	63.667	14.8279	56.3333				3	88.6667	8.06639	59.3333
			2	69.333	12.8167	41.3333				3	89.3333	8.91441	53
			2	64.667	7.76316	54				3	84.3333	10.2307	51.3333
			2	57.333	9.0037	54.3333				3	87.6667	6.86052	62
			2	62.667	11.9108	56.3333				3	92	9.20869	53.6667
			2	65	17.0059	66.6667				3	97	2.75681	56.6667
			2	68.333	11.4134	54.6667				3	87.6667	8.61781	53.3333
			2	72	7.69415	66.6667				3	95.6667	6.7429	58.8889
			2	71	13.842	61.3333				3	98	2.52982	59.4444
			2	70.667	10.4051	66				3	91	12.6965	61.6667
			2	69.667	5.98888	55				3	83	14.519	64.6667
			2	71.667	13.938	48				3	86.6667	8.06639	56.6667
			2	66.667	5.60952	64.6667				3	90.6667	6.53197	59.6667
			2	71.25	13.5785	47.5				3	76.6667	16.765	62.3333
			2	72.5	13.6931	61.6667				3	84.1667	7.01189	55
			2	71.333	5.88784	49.3333				3	83.75	7.02673	62.0833
			2	72.667	5.88784	54.6667				3	88.6667	10.0929	57.2222
			2	72.5	14.5774	57.9167				3	89.6667	8.04156	57.3333
			2	74.167	10.8012	49.1667				3	77.5	12.6491	57.5
			2	75.667	11.5528	43.6667				3	77.9167	13.5478	59.5833
			2	69.333	6.53197	59				3	87.6667	6.86052	52.3333
			2	66.667	15.3478	56.3333				3	85.3333	5.88784	57
			2	69.583	5.34244	57.5				3	85.4167	20.026	51.5625
			2	74.167	10.2062	65.8333				3	88.75	4.67707	58.75
			2	66.333	3.88158	54.3333				3	88	5.93296	52.3333
			2	68.333	18.2172	55.3333				4	77.1726	14.6744	69.5238
			2	65	9.35414	46.25				4	75.6667	11.6905	56.3333
			2	70	14.2302	60				4	85	12.1161	52.3333
			2	72.917	13.1101	51.25				4	85.3333	9.17969	57
			2	67.054	3.35743	59.0476				4	82	10.3537	60.3333
			2	62	8.48528	57.6667				4	72.6667	16.1823	54.6667
			2	65.595	16.8042	57.7083				4	81.6667	9.33095	50
			2	59	12.8219	50				4	83.6667	10.1522	63
			2	68.667	5.88784	62.6667				4	84	8.94427	54.4444
			2	63.667	12.16	51				4	85	12.4419	59.4444
			2	66.333	12.2257	54				4	86.6667	9.0037	59.3333
			2	63.333	9.93311	59				4	86.3333	6.121	57.6667
			2	64.667	9.60555	61.6667				4	85.4167	10.0519	54.5833
			2	67	6.89928	64.3333				4	87	9.18695	62.3333
			2	65.333	11.1475	61.6667				4	74.3333	7.42069	61.3333
			2	68.667	8.5479	58.3333				4	83.75	8.32917	51.25
			2	66.333	15.4618	59.3333				4	85.4167	5.34244	46.6667
			2	72	12.1326	56				4	81	10.02	57
			2	66.667	9.68848	54.3333				4	83.4821	9.22283	68.8393
			2	67	14.7919	63.6667				4	89.6667	8.52447	68.3333
			2	64.333	8.52447	51				4	78.631	6.66305	59.9405
			2	61.333	15.0555	48.3333				4	91.6667	6.86052	57.3333
			2	67.667	12.5486	62.3333				4	94.3333	7.52773	55
			2	68	12.8996	55.6667				4	94.3333	4.96655	45.5556
			2	69.167	4.37798	58.75				4	100	0	58.6667
			2	70.833	8.16497	59.1667				4	94	6.19677	58
			2	65.333	15.214	55.6667				4	95	4.3359	54.6667
			2	77	10.4881	50.5556				4	80.3333	14.222	57
			2	63.75	14.5559	61.8056				4	97.3333	3.93277	50.5556
			2	76.667	12.6161	49.1667				4	96	4.73286	57.6667
			2	67.5	7.4162	52.0833				4	97.6667	4.08248	59
			2	66.333	13.8227	61.3333				4	93.75	10.4583	60.4167
			2	69.667	8.61781	65.3333				4	84.5833	11.2268	65.4167
			2	71.333	13.3066	47
			2	66.667	9.17424	62.9167
			2	76.667	18.8856	57.5
			2	64.167	16.7083	57.9167
			2	61.333	8.64099	48.3333
			2	68.333	12.16	54.6667
			2	70.833	22.286	58.75
			2	63.75	15.3093	45.8333
			2	73	9.0111	58.3333
			2	77.5	12.6491	61.6667
			2	72.083	11.8761	67.0833
			2	73.75	12.723	61.25
			2	64	5.65685	52.3333
			2	68.75	11.2639	57.9167
			2	67.083	17.2784	55
			2	68.333	17.6541	55.8333
			2	71.429	18.1926	61.3393
			2	70.667	13.0639	57.6667
			2	63.304	25.2676	57.5298
			2	64.667	11.9108	52.6667
			2	70.333	7.73736	62.3333
			2	60.667	10.8566	60
			2	67.333	11.9108	57.6667
			2	67	13.4313	56.6667
			2	74.333	9.15787	55
			2	57.667	5.85377	49.6667
			2	64.333	11.7587	53.6667
			2	61.667	16.6573	43.3333
			2	64.333	11.5528	52.6667
			2	72	8.29458	56.3333
			2	71	8.3666	53
			2	75.333	5.16398	58
			2	66.333	5.1251	55.3333
			2	69	17.9221	62.3333
			2	68	8.94427	54.3333
			2	70.333	8.4301	57
			2	63.333	8.64099	57.3333
			2	61	4.85798	69.6667
			2	65.972	10.6773	57.5
			2	68.333	15.1383	53.75
			2	65.333	11.431	55.3333
			2	66	10.7331	56
			2	68.75	8.76784	51.6667
			2	66.667	8.61201	55.8333
			2	63.333	10.2502	53.6667
			2	70	10.1193	50
			2	71.25	12.0156	57.5
			2	72.5	11.8322	57.8125
			2	65	11.296	62
			2	66.667	19.9165	55.8333
			2	63.75	14.2083	58.75
			2	62.5	13.6015	50
			2	72.768	7.6338	54.7619
			2	65	9.09945	56.3333
			2	86.964	12.6486	68.8393
			2	69.333	9.5219	61.3333
			2	69.667	3.4448	54.3333
			2	68.333	4.27395	69.3333
			2	70	18.6762	55.5556
			2	72	14.5877	68
			2	66	13.1453	57
			2	68.333	7.73736	53.3333
			2	73.333	13.3666	57.6667
			2	72.667	12.3072	53.6667
			2	70	11.2428	63.3333
			2	68	9.20869	53.3333
			2	69	10.1784	57
			2	64.667	18.1402	55
			2	76.333	13.471	70.3333
			2	68	15.0732	57.3333
			2	67.667	11.2724	54.4444
			2	69.333	17.2356	53.6667
			2	67.667	9.24482	57.3333
			2	70.667	11.5701	54.6667
			2	67.5	8.06226	55
			2	63.75	13.5785	53.75
			2	73	8.92188	53
			2	73.667	7.73736	57
			2	68.333	10.083	60.8333
			2	71.667	14.3759	68.3333
			2	70	17.5119	48
			2	65.667	15.4618	56
			2	73.333	6.0553	67.5
			2	62.917	6.7854	53.75
			3	70	9.46573	60
			3	71.667	10.2307	54.6667
			3	71.667	9.57427	60
			3	67.917	6.96718	54.5833
			3	81.875	17.1092	72.4405
			3	70	15.0732	61
			3	69.905	5.94128	67.1429
			3	67.667	11.1295	58
			3	87.738	12.3778	72.7679
			3	61	10.9362	51
			3	65.333	7.65942	53
			3	68.667	16.8127	46.3333
			3	64	14.0855	54
			3	67.778	10.256	55
			3	60	10.2762	51.6667
			3	61.667	10.3859	57.3333
			3	58	9.03327	54
			3	64	15.8493	47.3333
			3	64.667	5.46504	45.6667
			3	64.667	8.26236	55
			3	65	19.2977	39
			3	66.333	11.1295	52.3333
			3	76.667	9.5219	53.6667
			3	74	8.39047	58
			3	63.333	11.9778	60
			3	69	2.75681	59.3333
			3	66.333	9.50088	55.6667
			3	67.333	13.0639	58.3333
			3	63	6.54217	64.3333
			3	65.667	13.4114	61.6667
			3	74.167	7.3598	54.6667
			3	93.333	6.45497	75
			3	62.917	8.72019	57.9167
			3	68.667	5.88784	54
			3	63.667	4.27395	48
			3	69	12.3126	63
			3	65.833	16.4063	55.8333
			3	69.333	11.7757	57.6667
			3	69.333	12.5645	62.3333
			3	72.5	8.66025	52.9167
			3	67.083	14.6131	50
			3	71.667	11.6218	53
			3	80.595	7.61616	53.3929
			3	87.778	11.6746	53.6667
			3	73.81	7.65209	54.7024
			3	78.333	7.84007	56.3333
			3	76	6.19677	50.3333
			3	78.333	12.5486	57.3333
			3	72.333	7.73736	48.3333
			3	77	13.6675	65.3333
			3	75.667	10.8382	49.3333
			3	78.333	7.42069	54
			3	73.333	11.431	60.6667
			3	75	8.92188	50
			3	72.333	16.5126	55.3333
			3	69.333	4.13118	51.6667
			3	76.333	16.8483	51.3333
			3	76.667	12.628	48
			3	72.667	4.67618	49.6667
			3	69.333	8.64099	49.6667
			3	71.333	11.7757	62
			3	71.333	14.2922	62.3333
			3	78	11.5239	56
			3	76.349	12.9351	56.2698
			3	76.667	8.4538	48.3333
			3	70.333	12.2909	58.3333
			3	73.333	10.8566	64.3333
			3	70.667	10.4817	48.6667
			3	72.083	10.8877	58.3333
			3	65.333	10.7827	53.6667
			3	74.333	9.50088	64
			3	72.333	12.4204	61.6667
			3	71.333	16.3788	63.3333
			3	71.25	12.4248	51.25
			3	69.667	10.7641	65.3333
			3	68.333	13.7064	54
			3	71.667	8.33467	52
			3	69.333	10.7827	51
			3	62.667	11.2901	55.6667
			3	66.667	13.1972	57.9167
			3	70	9.08295	45
			3	65.333	11.9778	57.6667
			3	69.881	19.4476	66.0119
			3	65	10.9362	46.6667
			3	63.667	12.7384	57
			3	67.667	12.16	62
			3	65.667	10.2307	51.6667
			3	66.667	7.22957	54.6667
			3	66	13.4462	67
			3	69	8.83176	58
			3	68.667	7.9666	59.3333
			3	70	11.5239	63
			3	71	12.6965	57.3333
			3	63.704	9.54875	56
			3	68.667	7.9666	72
			3	69.333	13.7792	59.4444
			3	76.333	8.4301	58.3333
			3	69.667	14.0523	50
			3	71.333	12.5645	57.6667
			3	61	9.85901	60
			3	73.667	7.84007	63
			3	68.333	15.9206	46.6667
			3	62.5	16.0468	62.5
			3	61.333	10.7083	51
			3	72.333	9.91295	58.6667
			3	65.667	6.97615	58
			3	65.333	11.431	57.3333
			3	74.333	5.27889	57
			3	68.75	7.54155	53.75
			3	72	8.39047	60.6667
			3	63	12.5698	56.6667
			3	76	15.748	66.6667
			3	70.667	9.85224	56.6667
			3	74.167	5.16398	53.3333
			3	67.667	8.04156	59
			3	62.667	10.328	54
			3	68.333	7.31209	57
			3	58	10.5071	55
			3	72.917	13.3619	57.5
			3	72.333	9.91295	50.6667
			3	77.222	13.0668	53
			3	79.333	11.639	50
			3	74.583	16.0792	55.4167
			3	74.583	7.31722	53.3333
			3	81.333	15.0022	56.6667
			3	71.667	11.2012	60.3333
			3	72.917	16.0013	53.75
			3	75	8.80341	60.4167
			3	69.333	4.50185	46.3333
			3	75.333	9.35236	60.6667
			3	67.917	6.96718	45.8333
			3	74.583	7.14435	65
			3	82.589	13.7357	75.9524
			3	81.333	11.219	60.3333
			3	77.679	23.8316	69.5238
			3	73.667	9.75021	52.3333
			3	76.333	13.4114	52.6667
			3	76.667	13.8371	55.6667
			3	72.667	9.7707	51.6667
			3	73.333	8.73308	58.75
			3	62.333	10.6896	51
			3	74.667	5.46504	61.3333
			3	74	18.1549	52.6667
			3	70	11.1555	54
			3	76.667	10.8566	49.6667
			3	84	8.67179	61.3333
			3	73.333	14.4037	63.3333
			3	69.667	13.471	51.3333
			3	67	11.3666	54
			3	87.333	8.5479	63
			3	82.5	10.8397	52
			3	79	11.6447	55.6667
			3	79.333	9.93311	51.3333
			3	75.833	8.01041	55.8333
			3	83.75	10.8109	58.75
			3	76	12.775	55
			3	67.667	4.08248	56.6667
			3	64.167	9.30949	66.25
			3	82.083	9.00231	53.3333
			3	75	12.6965	53.6667
			3	78	12.6491	58.3333
			3	80	8.19756	65.3333
			3	72.5	4.47214	59.1667
			3	80.417	11.2268	60.8333
			3	62	12.5857	54
			3	69	9.27362	53.3333
			3	71.667	10.328	56.6667
			3	70	6.7082	55.4167
			3	65.667	14.6105	59
			3	66.667	10.6849	45.8333
			3	76.25	10.8109	62.0833
			3	80	13.2288	49.5833
			3	72.667	10.2502	64.6667
			3	75.417	6.20819	52.0833
			3	81.25	11.9111	57.0833
			3	74.583	14.9513	58.3333
			3	68.274	11.2308	56.9345
			3	78.667	18.0518	64.6667
			3	71.935	7.77425	58.4226
			3	67.667	11.0574	57.6667
			3	67	11.3666	54.6667
			3	77	6.78233	51.6667
			3	66	19.2666	49.6667
			3	74.667	14.6242	53.6667
			3	64	7.48331	54.6667
			3	70.667	7.9666	58
			3	69.667	16.5126	57
			3	73.333	14.2361	60.3333
			3	70.333	9.58471	58.6667
			3	72	11.7983	47.6667
			3	71.667	9.33095	52
			3	72.333	7.73736	58
			3	76.667	5.96285	49.3333
			3	67.667	9.83192	58.3333
			3	73.667	12.0941	57
			3	67.667	5.98888	55
			3	71.333	7.00476	56
			3	70	9.03327	59.6667
			3	79.167	15.0555	57.0833
			3	75.417	8.57564	51.6667
			3	75.667	13.5892	56.6667
			3	68.667	12.372	47
			3	70	9.08295	56.6667
			3	85.833	9.70395	61.25
			3	73.333	13.6039	59.3333
			3	72	9.20869	56
			3	72	15.02	48.3333
			3	73.75	11.0397	47.9167
			3	80.833	15.3025	53.3333
			3	76.667	11.1475	65.6667
			3	75.333	10.5578	58.6667
			3	67.5	13.4164	56.25
			3	80.833	17.5119	69.1667
			3	74	14.4222	56
			3	67.083	15.2001	51.25
			3	85.417	8.86237	87.9167
			3	83.333	16.6333	84.5833
			3	74	6.32456	56.6667
			3	82.083	8.42862	68.3333
			3	82.083	11.4473	61.25
			3	82.917	10.2977	65.8333
			3	82.381	14.5606	83.1548
			3	74	7.79744	53
			3	72.351	14.8162	69.1071
			3	75	13.4313	54
			3	74.333	11.2012	56
			3	74.667	5.31664	53.6667
			3	66	8	49.6667
			3	81	8.27043	51
			3	69.333	10.9301	63.3333
			3	65.667	11.2724	61
			3	68.667	7.65942	52
			3	67.667	19.159	58
			3	71.333	12.1765	62
			3	75.667	9.0701	59.6667
			3	73.667	10.9118	47.3333
			3	76.667	10.2502	55.6667
			3	73.333	7.76316	57.3333
			3	74	10.3537	59
			3	67.333	7.00476	48.3333
			3	63.333	13.4858	68.3333
			3	70	10.3537	64
			3	66.667	9.5219	48.75
			3	91.667	6.6458	80
			3	90.833	5.40062	75.8333
			3	64.667	9.68848	49.3333
			3	73.333	11.7075	50.3333
			3	92.5	5.91608	90.8333
			3	81.25	17.4463	79.1667
			3	76.667	6.40833	45
			3	70.667	12.628	59.3333
			3	70	17.0646	63.3333
			3	84.167	10.8012	71.6667
			3	85.417	9.40966	89.1667
			3	83	8.5557	50
			3	80.667	9.60555	56.3333
			3	74.167	4.37798	66.25
			3	77.5	12.9422	56.25
			3	67.667	11.2724	51.3333
			3	78.333	9.83192	59.1667
			3	75.833	6.6458	56.9444
			3	72.083	11.6637	61.6667
			3	84.333	8.23812	59
			3	69.167	14.3759	63.3333
			3	81.667	8.89757	60.8333
			3	69.167	15.0555	62.5
			3	65.625	15.2018	54.1667
			3	70	14.1421	57
			3	85.655	11.6763	73.8988
			3	74.333	6.50128	60.5556
			3	78.667	15.4229	50.5556
			3	76.667	8.35863	62
			3	77.667	12.4847	62
			3	72	11.3137	52.7778
			3	75.333	7.55425	57
			3	76.667	10.9301	58.3333
			3	82.667	9.17969	58.6667
			3	70	14.0855	63.3333
			3	76.333	10.6896	64.6667
			3	92	5.79655	65
			3	76.667	12.628	55.3333
			3	92	8.29458	56.3333
			3	77.667	7.52773	63.3333
			3	71.333	10.7083	50.3333
			3	68.333	17.4088	60.6667
			3	74.333	10.3086	41
			3	80.333	11.2724	60.3333
			3	71	12.0499	57.2222
			3	68.333	14.5488	60
			3	80.833	12.5167	60.4167
			3	85.333	3.01109	48.3333
			3	89.667	4.80278	56.3333
			3	70	8.3666	64.1667
			3	74.583	11.8761	60.4167
			3	78	10.2762	53
			3	94.667	5.88784	60.6667
			3	90.333	8.14043	57
			3	78.75	12.723	50.4167
			3	73.333	10.5672	58.3333
			3	100	0	55
			3	100	0	54.5833
			3	98.75	1.36931	52.0833
			3	97.5	2.73861	59.5833
			3	98	1.78885	55.3333
			3	93.333	7.18795	53.75
			3	91.25	10.0933	59.7222
			3	92.917	5.5715	49.1667
			3	95.833	4.91596	53.75
			3	94.167	5.62731	57.0833
			3	96.25	2.09165	60
			3	90.268	10.8561	77.0833
			3	100	0	56.6667
			3	86.905	18.9964	78.3036
			3	100	0	58.6667
			3	95.667	4.27395	69
			3	99.667	0.816497	69
			3	95	4.14729	52.3333
			3	79.333	7.55425	56
			3	76.333	8.71015	53
			3	95	4.85798	58
			3	97.333	4.32049	56.3333
			3	100	0	55
			3	97	5.01996	61
			3	99.333	1.0328	60.3333
			3	98.333	4.08248	42.5
			3	96.25	4.9371	66.25
			3	97.667	3.6697	54.6667
			3	84	5.93296	59.3333
			3	96.667	3.02765	57.0833
			3	93.333	5.62731	60.8333
			3	98.333	2.33809	54.3333
			3	100	0	57.3333
			3	95	5.91608	56.6667
			3	96.667	4.08248	60
			3	93.333	7.85281	59.5833
			3	98.333	3.20416	53.6667
			3	96.25	5.18411	55
			3	97.5	5	60.4167
			3	99.583	1.02062	55
			3	100	0	55.6667
			3	100	0	56.6667
			3	99.167	2.04124	50.8333
			3	100	0	59.1667
			3	66.25	11.0397	62.0833
			3	72.5	19.0394	63.3333
			3	72.917	13.5478	64.5833
			3	72.333	12.2257	62.6667
			3	73.333	10.328	55.6667
			3	75	7.4162	55.5556
			3	75	11.726	50
			3	70.417	9.00231	60.8333
			3	72.222	10.037	48
			3	68.056	22.771	58.3333
			3	83.75	4.9371	60
			3	70.417	4.306	57.9167
			3	75.685	6.46953	68.6905
			3	75.333	6.40833	54
			3	80.804	13.1095	80.2679
			3	76.667	4.32049	63.3333
			3	68	13.0843	59.3333
			3	67.333	16.2809	50.6667
			3	76.667	6.65332	62.9167
			3	70.333	10.6145	55.3333
			3	77.667	12.2909	65.3333
			3	73	6.03324	60.6667
			3	73.667	9.91295	48.6667
			3	66.667	9.85224	55.6667
			3	72	10.198	51.6667
			3	76.333	10.1522	58.3333
			3	89.333	10.8566	54.3333
			3	78.75	8.90926	53.75
			3	78.667	16.1328	53.3333
			3	80.667	10.8566	63.6667
			3	74.667	6.40833	50
			3	79.583	9.92682	40
			3	72.667	14.2361	57.6667
			3	72.667	15.1614	63.3333
			3	74.167	8.46562	61.25
			3	83.333	13.9344	61.6667
			3	67.667	9.83192	51
			3	71.333	15.8325	56.3333
			3	62.333	14.5006	56
			3	74.583	5.34244	53.75
			3	75.833	11.0303	54.5833
			3	69	6.54217	51.3333
			3	77.083	12.6902	68.2292
			3	77.917	8.57564	51.25
			3	74.583	13.5478	57.5
			3	89.333	9.0037	63.8889
			3	91.667	8.33467	50
			3	95.833	5.16398	67.3611
			3	99.167	2.04124	57.5
			3	95.667	5.1251	55.3333
			3	91.667	4.91596	49.1667
			3	96.667	3.76386	62.0833
			3	98.333	4.08248	58.3333
			3	97.667	2.65832	56.3333
			3	98.333	3.02765	59.5833
			3	86.667	8.31665	46.5278
			3	99.167	1.29099	63.75
			3	97.232	3.39145	82.9167
			3	96.667	3.7238	55
			3	94.018	9.28142	68.9286
			3	98	4	55.6667
			3	82	15.3883	56
			3	82.667	10.1719	54
			3	85.667	8.98146	55.3333
			3	96.333	5.71548	52.2222
			3	88.667	8.06639	59.3333
			3	89.333	8.91441	53
			3	84.333	10.2307	51.3333
			3	87.667	6.86052	62
			3	92	9.20869	53.6667
			3	97	2.75681	56.6667
			3	87.667	8.61781	53.3333
			3	95.667	6.7429	58.8889
			3	98	2.52982	59.4444
			3	91	12.6965	61.6667
			3	83	14.519	64.6667
			3	86.667	8.06639	56.6667
			3	90.667	6.53197	59.6667
			3	76.667	16.765	62.3333
			3	84.167	7.01189	55
			3	83.75	7.02673	62.0833
			3	88.667	10.0929	57.2222
			3	89.667	8.04156	57.3333
			3	77.5	12.6491	57.5
			3	77.917	13.5478	59.5833
			3	87.667	6.86052	52.3333
			3	85.333	5.88784	57
			3	85.417	20.026	51.5625
			3	88.75	4.67707	58.75
			3	88	5.93296	52.3333
			4	77.173	14.6744	69.5238
			4	75.667	11.6905	56.3333
			4	82.798	9.52552	74.7024
			4	85	12.1161	52.3333
			4	85.333	9.17969	57
			4	82	10.3537	60.3333
			4	72.667	16.1823	54.6667
			4	81.667	9.33095	50
			4	83.667	10.1522	63
			4	84	8.94427	54.4444
			4	85	12.4419	59.4444
			4	86.667	9.0037	59.3333
			4	86.333	6.121	57.6667
			4	75.417	7.14435	59.5833
			4	85.417	10.0519	54.5833
			4	87	9.18695	62.3333
			4	74.333	7.42069	61.3333
			4	83.75	8.32917	51.25
			4	85.417	5.34244	46.6667
			4	81	10.02	57
			4	83.482	9.22283	68.8393
			4	89.667	8.52447	68.3333
			4	78.631	6.66305	59.9405
			4	91.667	6.86052	57.3333
			4	94.333	7.52773	55
			4	94.333	4.96655	45.5556
			4	100	0	58.6667
			4	94	6.19677	58
			4	95	4.3359	54.6667
			4	80.333	14.222	57
			4	97.333	3.93277	50.5556
			4	96	4.73286	57.6667
			4	97.667	4.08248	59
			4	93.75	10.4583	60.4167
			4	84.583	11.2268	65.4167

## Sheet: supplementary data C
Figure 6 Source Data	6a	All QA DA	Group	DA	SD	RefDA		Sig QA DA	Group	DA	SD	RefDA		Ratios	Group	ratio	SD
			1	67.0833	20.8816	55.8333			1	75.8333	10.083	50			1	0.5	0.362873
UWS	1		1	64.5833	11.1149	60.4167			1	81.25	13.6702	54.1667			1	0.5	0.362873
MCS	2		1	69.4444	12.82	60			1	71.25	7.54155	52.9167			1	0.333333	-0.309262
LIS	3		1	66.6667	16.2532	56.6667			1	74.1667	9.57427	60.8333			1	0.5	0.362873
AB	4		1	75.8333	10.083	50			1	65	12.5499	57.5			1	0.6	0.766154
			1	71.6667	13.0064	62.0833			1	68.75	13.2994	59.1667			1	0.6	0.766154
			1	62.9167	15.2821	54.1667			1	70.4167	9.92682	62.0833			1	0	-1.65353
			1	60.4167	8.42862	53.75			1	74.4792	6.96438	59.1667			1	0.5	0.362873
			1	68.3333	10.6849	60			1	77.9167	16.3872	48.75			1	0.5	0.362873
			1	81.25	13.6702	54.1667			1	70.8333	10.8653	53.3333			1	0.285714	-0.5013
			1	71.25	7.54155	52.9167			1	74.1667	14.6344	55			1	0.333333	-0.309262
			1	67.5	16.1245	59.5833			1	74.1667	11.143	53.3333			1	0.333333	-0.309262
			1	64.5833	15.8443	60.8333			1	75.4167	14.8675	57.5			1	0.25	-0.645329
			1	74.1667	9.57427	60.8333			1	66.25	12.723	57.9167			1	0.75	1.37107
			1	65	12.5499	57.5			1	72.9167	9.14011	55			1	0	-1.65353
			1	68.75	13.2994	59.1667			1	70.8333	12.6161	53.3333			1	0.571429	0.65093
			1	66.25	12.1192	56.6667			1	78.75	15.8706	52.5			1	0.833333	1.70714
			1	72.9167	9.92682	63.3333			1	74.1667	7.01189	52.7778			1	0.666667	1.03501
			1	66.25	12.1192	56.6667			1	74.1667	11.583	47.9167			1	0.25	-0.645329
			1	71.6667	8.89757	62.0833			1	65.4167	6.59861	47.9167			1	0	-1.65353
			1	71.25	9.32068	61.25			1	72.9167	14.6131	47.9167			1	0	-1.65353
			1	72.9167	9.92682	63.3333			1	75.4167	16.6896	60.8333			1	0.333333	-0.309262
			1	64.5833	19.7115	52.0833			1	72.5	9.74679	55.8333			1	0.8	1.57272
			1	70.4167	9.92682	62.0833			1	81.6667	6.0553	70			1	0.4	-0.0404081
			1	66.6667	15.785	48.3333			1	79.5833	13.4552	61.25			2	0.8	1.47709
			1	75.8333	15.1383	57.9167			1	80.5556	9.74204	61.1111			2	0.571429	0.61047
			1	74.4792	6.96438	59.1667			2	79.1667	18.8193	49.1667			2	0	-1.55608
			1	77.9167	16.3872	48.75			2	75	14.6575	56.6667			2	0.333333	-0.292258
			1	65.4167	15.7652	51.25			2	73.75	9.45384	59.5833			2	0.75	1.28752
			1	69.5833	10.0519	62.9167			2	75	4.47214	57.9167			2	0.25	-0.608213
			1	70.8333	10.8653	53.3333			2	68.75	9.84251	57.9167			2	0.5	0.339651
			1	64.5833	14.5273	55			2	64.1667	12.9099	44.5833			2	0	-1.55608
			1	74.1667	14.6344	55			2	68.3333	11.143	55			2	0.428571	0.068833
			1	66.6667	16.3299	60.4167			2	70.8333	13.1022	52.0833			2	0.4	-0.0394944
			1	74.1667	11.143	53.3333			2	72.9167	12.9099	55			2	0.571429	0.61047
			1	75.4167	14.8675	57.5			2	73.3333	4.65475	50.8333			2	0.6	0.718797
			1	66.25	12.723	57.9167			2	73.75	15.0624	60.4167			2	0.5	0.339651
			1	72.9167	9.14011	55			2	70.4167	8.57564	54.1667			2	0.428571	0.068833
			1	70.8333	12.6161	53.3333			2	72.5	6.89202	62.5			2	0.333333	-0.292258
			1	65.8333	23.8048	59.1667			2	69.5833	9.92682	52.9167			2	0	-1.55608
			1	78.75	15.8706	52.5			2	72.0833	12.3912	59.5833			2	0.6	0.718797
			1	74.1667	7.01189	52.7778			2	68.3333	11.6905	55.8333			2	0.5	0.339651
			1	74.1667	11.583	47.9167			2	65	9.35414	55.4167			2	0.5	0.339651
			1	65.4167	6.59861	47.9167			2	71.25	6.84653	56.25			2	1	2.23538
			1	72.9167	14.6131	47.9167			2	66.6667	15.2206	47.9167			2	0.142857	-1.01444
			1	60	11.1803	58.75			2	83.3333	7.01189	57.0833			2	0.666667	0.971561
			1	70.8333	15.6258	56.9444			2	69.5833	12.9824	54.5833			2	0.571429	0.61047
			1	67.5	11.619	60.8333			2	65	9.35414	50.4167			2	0.5	0.339651
			1	75.4167	16.6896	60.8333			2	69.5833	5.79152	60.4167			2	0.5	0.339651
			1	72.5	9.74679	55.8333			2	67.5	14.3178	51.6667			2	0.333333	-0.292258
			1	81.6667	6.0553	70			2	62.9167	10.6556	40			2	1	2.23538
			1	66.25	9.9687	61.25			2	70.4167	11.556	54.1667			2	0.666667	0.971561
			1	69.5833	16.0792	49.5833			2	70.4167	10.7723	65			2	0.333333	-0.292258
			1	60	8.06226	60.4167			2	65	11.726	47.9167			2	0.25	-0.608213
			1	74.5833	9.00231	75			2	66.25	4.9371	45.4167			2	0.333333	-0.292258
			1	79.5833	13.4552	61.25			2	66.25	9.84251	56.25			2	0	-1.55608
			1	80.5556	9.74204	61.1111			2	74.5833	17.5654	51.25			2	0.571429	0.61047
			2	71.25	11.9111	58.3333			2	73.3333	13.9344	57.5			2	0.666667	0.971561
			2	69.1667	16.558	53.75			2	71.25	13.5785	47.5			2	0	-1.55608
			2	79.1667	18.8193	49.1667			2	72.5	13.6931	61.6667			2	0	-1.55608
			2	75	14.6575	56.6667			2	74.1667	10.8012	49.1667			2	0	-1.55608
			2	73.75	9.45384	59.5833			2	69.5833	5.34244	57.5			2	0.333333	-0.292258
			2	72.9167	11.4473	63.75			2	74.1667	10.2062	65.8333			2	0.333333	-0.292258
			2	75	4.47214	57.9167			2	65	9.35414	46.25			2	0	-1.55608
			2	67.9167	10.7723	61.25			2	72.9167	13.1101	51.25			2	0.5	0.339651
			2	68.75	9.84251	57.9167			2	69.1667	4.37798	58.75			2	0.75	1.28752
			2	72.0833	13.731	52.5			2	70.8333	8.16497	59.1667			2	0.666667	0.971561
			2	73.75	20.6004	54.5833			2	76.6667	12.6161	49.1667			2	0	-1.55608
			2	73.75	20.6004	54.5833			2	67.5	7.4162	52.0833			2	0.428571	0.068833
			2	64.1667	12.9099	44.5833			2	76.6667	18.8856	57.5			2	0.4	-0.0394944
			2	68.3333	11.143	55			2	63.75	15.3093	45.8333			2	0.285714	-0.472804
			2	71.25	15.3093	62.0833			2	77.5	12.6491	61.6667			2	0.4	-0.0394944
			2	70.8333	13.1022	52.0833			2	68.75	8.76784	51.6667			3	0.5	-0.420774
			2	72.0833	17.3506	69.5833			2	66.6667	8.61201	55.8333			3	0.333333	-0.951798
			2	60.8333	10.328	53.75			2	72.5	11.8322	57.8125			3	0.333333	-0.951798
			2	63.75	12.723	57.6389			2	63.75	14.2083	58.75			3	0.571429	-0.193192
			2	69.1667	17.5831	58.3333			2	63.75	13.5785	53.75			3	0.428571	-0.648356
			2	61.25	17.3746	55.4167			3	67.9167	6.96718	54.5833			3	0.142857	-1.55868
			2	75	19.685	61.25			3	93.3333	6.45497	75			3	0.714286	0.261972
			2	74.1667	14.2887	73.3333			3	72.5	8.66025	52.9167			3	1	1.1723
			2	64.1667	6.8313	70.4167			3	67.0833	14.6131	50			3	0.555556	-0.243766
			2	72.9167	12.9099	55			3	76.3492	12.9351	56.2698			3	1	1.1723
			2	71.25	14.2083	66.6667			3	70	9.08295	45			3	1	1.1723
			2	73.3333	4.65475	50.8333			3	74.1667	5.16398	53.3333			3	0.666667	0.110251
			2	73.75	15.0624	60.4167			3	72.9167	13.3619	57.5			3	0.333333	-0.951798
			2	70.4167	8.57564	54.1667			3	74.5833	7.31722	53.3333			3	1	1.1723
			2	72.5	6.89202	62.5			3	72.9167	16.0013	53.75			3	0.428571	-0.648356
			2	72.5	12.5499	61.6667			3	75	8.80341	60.4167			3	0.428571	-0.648356
			2	69.5833	9.92682	52.9167			3	67.9167	6.96718	45.8333			3	0.857143	0.717136
			2	70	14.1421	70.8333			3	74.5833	7.14435	65			3	1	1.1723
			2	70.4167	11.0019	69.5833			3	75.8333	8.01041	55.8333			3	0.666667	0.110251
			2	72.0833	12.3912	59.5833			3	83.75	10.8109	58.75			3	1	1.1723
			2	68.3333	11.6905	55.8333			3	82.0833	9.00231	53.3333			3	0	-2.01385
			2	65	9.35414	55.4167			3	72.5	4.47214	59.1667			3	0	-2.01385
			2	71.25	6.84653	56.25			3	80.4167	11.2268	60.8333			3	0	-2.01385
			2	66.6667	15.2206	47.9167			3	71.6667	10.328	56.6667			3	0.5	-0.420774
			2	66.6667	13.0064	68.3333			3	70	6.7082	55.4167			3	0.428571	-0.648356
			2	67.9167	12.6902	58.75			3	80	13.2288	49.5833			3	0.714286	0.261972
			2	73.6111	20.1843	58.75			3	75.4167	6.20819	52.0833			3	0.857143	0.717136
			2	83.3333	7.01189	57.0833			3	81.25	11.9111	57.0833			3	1	1.1723
			2	71.6667	7.3598	55.4167			3	79.1667	15.0555	57.0833			3	0.555556	-0.243766
			2	65	11.9373	54.5833			3	75.4167	8.57564	51.6667			3	1	1.1723
			2	74.5833	15.6857	67.0833			3	85.8333	9.70395	61.25			3	1	1.1723
			2	70.8333	10.4483	68.3333			3	73.75	11.0397	47.9167			3	0.333333	-0.951798
			2	67.0833	10.7723	62.5			3	80.8333	15.3025	53.3333			3	0.666667	0.110251
			2	63.75	17.5891	49.5833			3	67.5	13.4164	56.25			3	0.6	-0.102159
			2	69.5833	12.9824	54.5833			3	82.0833	8.42862	68.3333			3	0.857143	0.717136
			2	65	9.35414	50.4167			3	82.0833	11.4473	61.25			3	0.285714	-1.10352
			2	63.75	9.04848	59.5833			3	82.9167	10.2977	65.8333			3	0.857143	0.717136
			2	69.5833	5.79152	60.4167			3	90.8333	5.40062	75.8333			3	1	1.1723
			2	62.5	12.0416	56.6667			3	84.1667	10.8012	71.6667			3	0.666667	0.110251
			2	67.5	14.3178	51.6667			3	77.5	12.9422	56.25			3	1	1.1723
			2	61.6667	12.9099	51.3889			3	78.3333	9.83192	59.1667			4	1	0.540062
			2	62.9167	10.6556	40			3	75.8333	6.6458	56.9444			4	1	0.540062
			2	70.4167	11.556	54.1667			3	80.8333	12.5167	60.4167			4	1	0.540062
			2	70.4167	10.7723	65			3	78.75	12.723	50.4167			4	1	0.540062
			2	65	11.726	47.9167			3	73.3333	10.5672	58.3333			4	0.5	-1.62019
			2	66.25	4.9371	45.4167			3	100	0	54.5833			4	1	0.540062
			2	70.4167	9.40966	63.75			3	98.75	1.36931	52.0833			4	0.5	-1.62019
			2	69.1667	5.84523	66.25			3	97.5	2.73861	59.5833			4	1	0.540062
			2	66.25	9.84251	56.25			3	93.3333	7.18795	53.75
			2	72.0833	10.0519	56.25			3	91.25	10.0933	59.7222
			2	74.5833	17.5654	51.25			3	92.9167	5.5715	49.1667
			2	61.6667	6.0553	59.1667			3	95.8333	4.91596	53.75
			2	75.4167	5.5715	64.5833			3	94.1667	5.62731	57.0833
			2	73.3333	13.9344	57.5			3	96.25	2.09165	60
			2	67.5	10.3682	63.3333			3	98.3333	4.08248	42.5
			2	68.3333	6.45497	57.6389			3	96.25	4.9371	66.25
			2	72.0833	21.4719	56.25			3	96.6667	3.02765	57.0833
			2	71.25	13.5785	47.5			3	93.3333	5.62731	60.8333
			2	72.5	13.6931	61.6667			3	95	5.91608	56.6667
			2	72.5	14.5774	57.9167			3	96.6667	4.08248	60
			2	74.1667	10.8012	49.1667			3	93.3333	7.85281	59.5833
			2	69.5833	5.34244	57.5			3	96.25	5.18411	55
			2	74.1667	10.2062	65.8333			3	97.5	5	60.4167
			2	65	9.35414	46.25			3	99.5833	1.02062	55
			2	70	14.2302	60			3	100	0	56.6667
			2	72.9167	13.1101	51.25			3	99.1667	2.04124	50.8333
			2	69.1667	4.37798	58.75			3	100	0	59.1667
			2	70.8333	8.16497	59.1667			3	75	7.4162	55.5556
			2	63.75	14.5559	61.8056			3	75	11.726	50
			2	76.6667	12.6161	49.1667			3	70.4167	9.00231	60.8333
			2	67.5	7.4162	52.0833			3	83.75	4.9371	60
			2	66.6667	9.17424	62.9167			3	70.4167	4.306	57.9167
			2	76.6667	18.8856	57.5			3	78.75	8.90926	53.75
			2	64.1667	16.7083	57.9167			3	79.5833	9.92682	40
			2	70.8333	22.286	58.75			3	83.3333	13.9344	61.6667
			2	63.75	15.3093	45.8333			3	74.5833	5.34244	53.75
			2	77.5	12.6491	61.6667			3	75.8333	11.0303	54.5833
			2	72.0833	11.8761	67.0833			3	77.9167	8.57564	51.25
			2	73.75	12.723	61.25			3	74.5833	13.5478	57.5
			2	68.75	11.2639	57.9167			3	95.8333	5.16398	67.3611
			2	67.0833	17.2784	55			3	99.1667	2.04124	57.5
			2	68.3333	17.6541	55.8333			3	91.6667	4.91596	49.1667
			2	65.9722	10.6773	57.5			3	96.6667	3.76386	62.0833
			2	68.3333	15.1383	53.75			3	98.3333	4.08248	58.3333
			2	68.75	8.76784	51.6667			3	98.3333	3.02765	59.5833
			2	66.6667	8.61201	55.8333			3	86.6667	8.31665	46.5278
			2	71.25	12.0156	57.5			3	99.1667	1.29099	63.75
			2	72.5	11.8322	57.8125			3	84.1667	7.01189	55
			2	66.6667	19.9165	55.8333			3	83.75	7.02673	62.0833
			2	63.75	14.2083	58.75			3	77.5	12.6491	57.5
			2	62.5	13.6015	50			3	77.9167	13.5478	59.5833
			2	67.5	8.06226	55			3	85.4167	20.026	51.5625
			2	63.75	13.5785	53.75			3	88.75	4.67707	58.75
			2	68.3333	10.083	60.8333			4	85.4167	10.0519	54.5833
			2	71.6667	14.3759	68.3333			4	83.75	8.32917	51.25
			2	73.3333	6.0553	67.5			4	85.4167	5.34244	46.6667
			2	62.9167	6.7854	53.75			4	84.5833	11.2268	65.4167
			3	71.6667	9.57427	60
			3	67.9167	6.96718	54.5833
			3	93.3333	6.45497	75
			3	62.9167	8.72019	57.9167
			3	65.8333	16.4063	55.8333
			3	72.5	8.66025	52.9167
			3	67.0833	14.6131	50
			3	76.3492	12.9351	56.2698
			3	72.0833	10.8877	58.3333
			3	71.25	12.4248	51.25
			3	66.6667	13.1972	57.9167
			3	70	9.08295	45
			3	62.5	16.0468	62.5
			3	68.75	7.54155	53.75
			3	74.1667	5.16398	53.3333
			3	72.9167	13.3619	57.5
			3	74.5833	16.0792	55.4167
			3	74.5833	7.31722	53.3333
			3	72.9167	16.0013	53.75
			3	75	8.80341	60.4167
			3	67.9167	6.96718	45.8333
			3	74.5833	7.14435	65
			3	75.8333	8.01041	55.8333
			3	83.75	10.8109	58.75
			3	64.1667	9.30949	66.25
			3	82.0833	9.00231	53.3333
			3	72.5	4.47214	59.1667
			3	80.4167	11.2268	60.8333
			3	71.6667	10.328	56.6667
			3	70	6.7082	55.4167
			3	66.6667	10.6849	45.8333
			3	76.25	10.8109	62.0833
			3	80	13.2288	49.5833
			3	75.4167	6.20819	52.0833
			3	81.25	11.9111	57.0833
			3	74.5833	14.9513	58.3333
			3	79.1667	15.0555	57.0833
			3	75.4167	8.57564	51.6667
			3	70	9.08295	56.6667
			3	85.8333	9.70395	61.25
			3	73.75	11.0397	47.9167
			3	80.8333	15.3025	53.3333
			3	67.5	13.4164	56.25
			3	80.8333	17.5119	69.1667
			3	67.0833	15.2001	51.25
			3	85.4167	8.86237	87.9167
			3	83.3333	16.6333	84.5833
			3	82.0833	8.42862	68.3333
			3	82.0833	11.4473	61.25
			3	82.9167	10.2977	65.8333
			3	91.6667	6.6458	80
			3	90.8333	5.40062	75.8333
			3	92.5	5.91608	90.8333
			3	81.25	17.4463	79.1667
			3	84.1667	10.8012	71.6667
			3	85.4167	9.40966	89.1667
			3	74.1667	4.37798	66.25
			3	77.5	12.9422	56.25
			3	78.3333	9.83192	59.1667
			3	75.8333	6.6458	56.9444
			3	72.0833	11.6637	61.6667
			3	69.1667	14.3759	63.3333
			3	81.6667	8.89757	60.8333
			3	69.1667	15.0555	62.5
			3	68.3333	14.5488	60
			3	80.8333	12.5167	60.4167
			3	70	8.3666	64.1667
			3	74.5833	11.8761	60.4167
			3	78.75	12.723	50.4167
			3	73.3333	10.5672	58.3333
			3	100	0	54.5833
			3	98.75	1.36931	52.0833
			3	97.5	2.73861	59.5833
			3	93.3333	7.18795	53.75
			3	91.25	10.0933	59.7222
			3	92.9167	5.5715	49.1667
			3	95.8333	4.91596	53.75
			3	94.1667	5.62731	57.0833
			3	96.25	2.09165	60
			3	98.3333	4.08248	42.5
			3	96.25	4.9371	66.25
			3	96.6667	3.02765	57.0833
			3	93.3333	5.62731	60.8333
			3	95	5.91608	56.6667
			3	96.6667	4.08248	60
			3	93.3333	7.85281	59.5833
			3	96.25	5.18411	55
			3	97.5	5	60.4167
			3	99.5833	1.02062	55
			3	100	0	56.6667
			3	99.1667	2.04124	50.8333
			3	100	0	59.1667
			3	66.25	11.0397	62.0833
			3	72.5	19.0394	63.3333
			3	72.9167	13.5478	64.5833
			3	75	7.4162	55.5556
			3	75	11.726	50
			3	70.4167	9.00231	60.8333
			3	68.0556	22.771	58.3333
			3	83.75	4.9371	60
			3	70.4167	4.306	57.9167
			3	78.75	8.90926	53.75
			3	79.5833	9.92682	40
			3	74.1667	8.46562	61.25
			3	83.3333	13.9344	61.6667
			3	74.5833	5.34244	53.75
			3	75.8333	11.0303	54.5833
			3	77.0833	12.6902	68.2292
			3	77.9167	8.57564	51.25
			3	74.5833	13.5478	57.5
			3	95.8333	5.16398	67.3611
			3	99.1667	2.04124	57.5
			3	91.6667	4.91596	49.1667
			3	96.6667	3.76386	62.0833
			3	98.3333	4.08248	58.3333
			3	98.3333	3.02765	59.5833
			3	86.6667	8.31665	46.5278
			3	99.1667	1.29099	63.75
			3	84.1667	7.01189	55
			3	83.75	7.02673	62.0833
			3	77.5	12.6491	57.5
			3	77.9167	13.5478	59.5833
			3	85.4167	20.026	51.5625
			3	88.75	4.67707	58.75
			4	85.4167	10.0519	54.5833
			4	83.75	8.32917	51.25
			4	85.4167	5.34244	46.6667
			4	84.5833	11.2268	65.4167

## Sheet: supplementary data D
Figure 7 Source Data		Group	Subject_ID	Paradigm	DA	SD
		UWS	1009	training	69.3333	19.0438
		UWS	1009	training	64.6667	9.09212
		UWS	1009	training	67.6667	15.8703
		UWS	1009	feedback	63.6667	5.57375
		UWS	1009	feedback	74	6.69328
		UWS	1009	feedback	69.6667	12.4847
		UWS	1009	feedback	66	10.583
		UWS	1009	feedback	60.6667	14.2922
		UWS	1009	feedback	63.3333	9.68848
		UWS	1009	feedback	69.3333	9.7707
		UWS	1009	feedback	65.3333	11.2901
		UWS	1009	feedback	69	9.5289
		UWS	1009	feedback	63.3333	6.40833
		UWS	1009	qa	75.8333	10.083
		UWS	1019	training	72	10.8074
		UWS	1019	training	70	6.32456
		UWS	1019	training	69.3333	9.7707
		UWS	1019	training	70	16.4924
		UWS	1019	feedback	67	9.0111
		UWS	1019	feedback	75.6667	12.9254
		UWS	1019	feedback	65	12.506
		UWS	1019	feedback	65.3333	10.2502
		UWS	1019	feedback	68	15.02
		UWS	1019	qa	81.25	13.6702
		UWS	1019	qa	71.25	7.54155
		UWS	1019	qa	74.1667	9.57427
		UWS	1019	qa	65	12.5499
		UWS	1019	qa	68.75	13.2994
		UWS	1038	training	69	11.4368
		UWS	1038	training	69	10.1784
		UWS	1038	training	72	13.3267
		UWS	1038	training	69	12.946
		UWS	1038	feedback	67.6667	8.89194
		UWS	1038	feedback	65.3333	12.8167
		UWS	1038	feedback	71.6667	8.23812
		UWS	1038	feedback	65.3333	6.65332
		UWS	1038	feedback	69	5.01996
		UWS	1038	feedback	68.3333	7.73736
		UWS	1038	feedback	69.6667	6.97615
		UWS	1038	feedback	72.6667	5.46504
		UWS	1038	feedback	68	7.69415
		UWS	1038	feedback	68.6667	8.26236
		UWS	1048	training	70.1044	6.89552
		UWS	1048	training	70	6.84935
		UWS	1048	feedback	76.6633	15.1498
		UWS	1048	feedback	70.8081	12.7082
		UWS	1048	feedback	63.2088	9.49167
		UWS	1048	feedback	73.3333	9.09212
		UWS	1056	training	71.6667	7.94145
		UWS	1056	feedback	77.6431	6.01555
		UWS	1056	feedback	70.3502	8.7039
		UWS	1056	feedback	72.3333	13.9952
		UWS	1056	feedback	72.4579	12.7152
		UWS	1056	feedback	68.75	13.1325
		UWS	1056	feedback	71.3333	11.003
		UWS	1056	feedback	66.6667	13.4263
		UWS	1056	feedback	61.3333	8.82421
		UWS	1056	feedback	74.5833	8.27899
		UWS	1056	feedback	63.3333	10.7827
		UWS	1056	feedback	72.2222	12.5511
		UWS	1056	feedback	67	12.2474
		UWS	1056	feedback	73.963	6.55373
		UWS	1056	feedback	73.963	6.55373
		UWS	221228	training	66	8.39047
		UWS	221228	training	59.6667	9.4163
		UWS	221228	training	72.3333	13.3517
		UWS	221228	training	69.6667	10.0731
		UWS	221228	training	69	7.12741
		UWS	221228	training	73	8.6487
		UWS	221228	training	66	14.3108
		UWS	221228	feedback	71.3333	23.4151
		UWS	221228	feedback	75	10.5641
		UWS	221228	feedback	65.3333	10.328
		UWS	221228	feedback	67.6667	10.1522
		UWS	221228	feedback	64.6667	13.545
		UWS	221228	feedback	64.6667	12.5007
		UWS	221228	feedback	73.3333	9.60555
		UWS	221228	feedback	64	5.65685
		UWS	221228	feedback	69	5.32917
		UWS	221228	feedback	65.3333	6.02218
		UWS	221228	qa	70.4167	9.92682
		UWS	221228	qa	74.4792	6.96438
		UWS	221228	qa	77.9167	16.3872
		UWS	221228	qa	70.8333	10.8653
		UWS	221228	qa	74.1667	14.6344
		UWS	221228	qa	74.1667	11.143
		UWS	230404	training	72.6667	4.84424
		UWS	230404	training	70.3333	11.6905
		UWS	230404	training	76.6667	13.6626
		UWS	230404	training	73.3333	10.0929
		UWS	230404	feedback	68	8.29458
		UWS	230404	feedback	71.6667	6.86052
		UWS	230404	feedback	68.6667	11.639
		UWS	230404	feedback	67	10.7889
		UWS	230404	feedback	72.3333	11.4134
		UWS	230404	feedback	72.6667	16.6693
		UWS	230404	feedback	77.6667	8.98146
		UWS	230404	feedback	68	5.05964
		UWS	230404	feedback	72	10.583
		UWS	230404	feedback	65	4.59468
		UWS	230404	feedback	65.3333	8.5479
		UWS	230404	qa	75.4167	14.8675
		UWS	230404	qa	66.25	12.723
		UWS	230404	qa	72.9167	9.14011
		UWS	230404	qa	70.8333	12.6161
		UWS	230404	qa	78.75	15.8706
		UWS	230404	qa	74.1667	7.01189
		UWS	230404	qa	74.1667	11.583
		UWS	230404	qa	65.4167	6.59861
		UWS	230404	qa	72.9167	14.6131
		UWS	230723	training	70.3333	12.2909
		UWS	230723	training	71.3333	12.1106
		UWS	230723	training	74.3333	10.4626
		UWS	230723	training	75	16.2358
		UWS	230723	feedback	65.6667	10.0731
		UWS	230723	feedback	69.6667	9.58471
		UWS	230723	feedback	66.3333	15.5649
		UWS	230723	feedback	69.6667	11.8265
		UWS	230723	feedback	67	9.93982
		UWS	230723	feedback	66	10.4307
		UWS	230723	feedback	70.6667	6.28225
		UWS	230723	feedback	73.3333	9.09212
		UWS	230723	feedback	70.3333	9.0701
		UWS	230723	feedback	72.3333	4.63321
		UWS	230723	feedback	73.6667	7.52773
		UWS	230723	qa	75.4167	16.6896
		UWS	230723	qa	72.5	9.74679
		UWS	230723	qa	81.6667	6.0553
		UWS	230723	qa	79.5833	13.4552
		UWS	230723	qa	80.5556	9.74204
		MCS	1003	training	69.6667	3.88158
		MCS	1003	training	69.3333	7.55425
		MCS	1003	training	71.3333	11.0755
		MCS	1003	training	69	8.6487
		MCS	1003	feedback	74	6.81175
		MCS	1003	feedback	65.6667	8.23812
		MCS	1003	feedback	76.3333	12.6122
		MCS	1003	feedback	73.6667	8.14043
		MCS	1003	feedback	71.3333	7.11805
		MCS	1003	qa	79.1667	18.8193
		MCS	1003	qa	75	14.6575
		MCS	1003	qa	73.75	9.45384
		MCS	1003	qa	75	4.47214
		MCS	1003	qa	68.75	9.84251
		MCS	1008	training	62.3333	12.6122
		MCS	1008	training	71.3333	4.13118
		MCS	1008	feedback	67.2222	11.0387
		MCS	1008	feedback	71	12.8219
		MCS	1008	feedback	63	11.296
		MCS	1008	feedback	54.3333	1.50555
		MCS	1008	feedback	68	12.522
		MCS	1008	feedback	68	12.522
		MCS	1008	feedback	64	7.37564
		MCS	1008	qa	64.1667	12.9099
		MCS	1008	qa	68.3333	11.143
		MCS	1008	qa	70.8333	13.1022
		MCS	1010	training	68.6667	15.1085
		MCS	1010	training	77	3.74166
		MCS	1010	training	80.3333	7.0899
		MCS	1010	feedback	62	8.39047
		MCS	1010	feedback	73	14.519
		MCS	1010	feedback	67.6667	10.8382
		MCS	1010	feedback	70.5556	8.00463
		MCS	1010	feedback	69	5.17687
		MCS	1010	feedback	73	8.3666
		MCS	1010	feedback	79.3333	15.2665
		MCS	1010	feedback	68	8.09938
		MCS	1010	feedback	76.3333	7.73736
		MCS	1010	feedback	68.3333	8.71015
		MCS	1010	qa	72.9167	12.9099
		MCS	1010	qa	73.3333	4.65475
		MCS	1010	qa	73.75	15.0624
		MCS	1012	training	72	8.85438
		MCS	1012	training	66.3333	7.52773
		MCS	1012	training	70.6667	10.0133
		MCS	1012	training	66.6667	14.4037
		MCS	1012	feedback	62.3333	10.0731
		MCS	1012	feedback	70.3333	17.5461
		MCS	1012	feedback	67.6667	9.66782
		MCS	1012	feedback	66.6667	7.00476
		MCS	1012	feedback	67.6667	15.5134
		MCS	1012	feedback	66.6667	10.1719
		MCS	1012	qa	70.4167	8.57564
		MCS	1012	qa	72.5	6.89202
		MCS	1012	qa	69.5833	9.92682
		MCS	1025	training	64.6667	10.8566
		MCS	1025	training	69.6667	6.121
		MCS	1025	feedback	72.5152	3.65706
		MCS	1025	feedback	65.5556	7.20082
		MCS	1025	feedback	68.5657	8.21114
		MCS	1025	feedback	69.6195	15.534
		MCS	1025	feedback	75.6667	11.8265
		MCS	1025	feedback	68.6667	11.7075
		MCS	1025	feedback	67.6768	7.40728
		MCS	1025	feedback	72.6667	12.6912
		MCS	1025	feedback	70.2778	7.6457
		MCS	1025	feedback	69.1852	13.5477
		MCS	1025	feedback	78.5833	15.4286
		MCS	1041	training	64	9.20869
		MCS	1041	training	68	9.20869
		MCS	1041	training	74.3333	5.57375
		MCS	1041	training	64.6667	10.7083
		MCS	1041	training	67.6667	5.85377
		MCS	1041	training	62.3333	11.8265
		MCS	1041	feedback	70.6667	3.7238
		MCS	1041	feedback	69.4444	13.7302
		MCS	1041	feedback	72	11.6619
		MCS	1041	feedback	69.6667	8.98146
		MCS	1041	feedback	66.3333	16.1699
		MCS	1041	feedback	66.6667	14.4037
		MCS	1041	feedback	61.3333	5.16398
		MCS	1041	feedback	67	10.02
		MCS	1041	qa	72.0833	12.3912
		MCS	1041	qa	68.3333	11.6905
		MCS	1041	qa	65	9.35414
		MCS	1041	qa	71.25	6.84653
		MCS	1041	qa	66.6667	15.2206
		MCS	1045	training	77.3333	6.77249
		MCS	1045	training	70.6667	9.7707
		MCS	1045	training	74.3333	16.3666
		MCS	1045	training	73.3333	5.75036
		MCS	1045	training	68	18.8892
		MCS	1045	training	66.3333	9.4163
		MCS	1045	feedback	71.6667	6.37704
		MCS	1045	feedback	70	10.198
		MCS	1045	feedback	67	9.85901
		MCS	1045	feedback	71	6.54217
		MCS	1045	feedback	67.3333	21.8967
		MCS	1045	feedback	68.3333	6.121
		MCS	1045	feedback	69	9.18695
		MCS	1045	qa	83.3333	7.01189
		MCS	1045	qa	69.5833	12.9824
		MCS	220301	training	67	12.182
		MCS	220301	training	70.3333	5.85377
		MCS	220301	training	76.6667	15.0022
		MCS	220301	feedback	77	10.6395
		MCS	220301	feedback	63	17.6975
		MCS	220301	feedback	71	11.3666
		MCS	220301	feedback	70.3333	12.9872
		MCS	220301	feedback	68.6667	10.4051
		MCS	220301	feedback	72.6667	18.7474
		MCS	220301	feedback	69	8.83176
		MCS	220301	feedback	68.3333	12.4847
		MCS	220301	feedback	67.6667	6.62319
		MCS	220301	feedback	82	6.69328
		MCS	220301	feedback	65	10.0554
		MCS	220301	feedback	58.6667	14.4037
		MCS	220301	qa	65	9.35414
		MCS	220301	qa	69.5833	5.79152
		MCS	220301	qa	67.5	14.3178
		MCS	220301	qa	62.9167	10.6556
		MCS	220301	qa	70.4167	11.556
		MCS	220301	qa	70.4167	10.7723
		MCS	220301	qa	65	11.726
		MCS	220301	qa	66.25	4.9371
		MCS	220405	training	64.3333	12.3558
		MCS	220405	training	69.6667	12.801
		MCS	220405	training	71.3333	6.28225
		MCS	220405	feedback	67.5	6.32456
		MCS	220405	feedback	71.6667	9.15787
		MCS	220405	feedback	71	10.7145
		MCS	220405	feedback	75	8.07465
		MCS	220405	feedback	67.3333	2.73252
		MCS	220405	feedback	66	7.26636
		MCS	220405	feedback	63.3333	9.5219
		MCS	220405	feedback	75.6667	5.57375
		MCS	220405	feedback	68.3333	9.91295
		MCS	220405	feedback	70	11.9331
		MCS	220405	qa	66.25	9.84251
		MCS	220808	training	65	9.85901
		MCS	220808	training	71.6667	13.938
		MCS	220808	training	71.3333	5.88784
		MCS	220808	training	75.6667	11.5528
		MCS	220808	feedback	67.3333	12.3072
		MCS	220808	feedback	69.3333	12.8167
		MCS	220808	feedback	69.6667	5.98888
		MCS	220808	feedback	72.6667	5.88784
		MCS	220808	feedback	69.3333	6.53197
		MCS	220808	qa	74.5833	17.5654
		MCS	220808	qa	73.3333	13.9344
		MCS	220808	qa	71.25	13.5785
		MCS	220808	qa	72.5	13.6931
		MCS	220808	qa	74.1667	10.8012
		MCS	220808	qa	69.5833	5.34244
		MCS	220808	qa	74.1667	10.2062
		MCS	230307	training	66.3333	12.2257
		MCS	230307	feedback	72	12.1326
		MCS	230307	feedback	64.3333	8.52447
		MCS	230307	feedback	68	12.8996
		MCS	230307	feedback	77	10.4881
		MCS	230307	feedback	71.3333	13.3066
		MCS	230307	qa	65	9.35414
		MCS	230307	qa	72.9167	13.1101
		MCS	230307	qa	69.1667	4.37798
		MCS	230307	qa	70.8333	8.16497
		MCS	230307	qa	76.6667	12.6161
		MCS	230307	qa	67.5	7.4162
		MCS	230307	qa	76.6667	18.8856
		MCS	230717	training	74.3333	9.15787
		MCS	230717	training	64.3333	11.5528
		MCS	230717	training	63.3333	8.64099
		MCS	230717	feedback	61.3333	8.64099
		MCS	230717	feedback	68.3333	12.16
		MCS	230717	feedback	73	9.0111
		MCS	230717	feedback	64	5.65685
		MCS	230717	feedback	67.3333	11.9108
		MCS	230717	feedback	72	8.29458
		MCS	230717	feedback	71	8.3666
		MCS	230717	feedback	75.3333	5.16398
		MCS	230717	feedback	68	8.94427
		MCS	230717	feedback	70.3333	8.4301
		MCS	230717	feedback	70	10.1193
		MCS	230717	qa	63.75	15.3093
		MCS	230717	qa	77.5	12.6491
		MCS	230717	qa	68.75	8.76784
		MCS	230717	qa	66.6667	8.61201
		MCS	230717	qa	72.5	11.8322
		MCS	230804	training	69.6667	3.4448
		MCS	230804	training	72.6667	12.3072
		MCS	230804	training	73	8.92188
		MCS	230804	feedback	73.3333	13.3666
		MCS	230804	feedback	68	9.20869
		MCS	230804	feedback	69	10.1784
		MCS	230804	feedback	67.6667	11.2724
		MCS	230804	feedback	70.6667	11.5701
		MCS	230804	feedback	73.6667	7.73736
		MCS	230804	feedback	70	17.5119
		MCS	230804	qa	63.75	14.2083
		MCS	230804	qa	63.75	13.5785
		LIS	1030	training	67.7778	10.256
		LIS	1030	feedback	71.6667	10.2307
		LIS	1030	feedback	61	10.9362
		LIS	1030	feedback	65.3333	7.65942
		LIS	1030	feedback	68.6667	16.8127
		LIS	1030	feedback	64	14.0855
		LIS	1030	feedback	64.6667	5.46504
		LIS	1030	feedback	65	19.2977
		LIS	1030	feedback	76.6667	9.5219
		LIS	1030	feedback	74	8.39047
		LIS	1030	feedback	69	2.75681
		LIS	1030	feedback	74.1667	7.3598
		LIS	1030	qa	67.9167	6.96718
		LIS	1030	qa	93.3333	6.45497
		LIS	1035	training	71.6667	11.6218
		LIS	1035	training	78.3333	7.42069
		LIS	1035	training	72.3333	16.5126
		LIS	1035	training	69.3333	8.64099
		LIS	1035	training	76.6667	8.4538
		LIS	1035	training	65.3333	10.7827
		LIS	1035	training	71.6667	8.33467
		LIS	1035	feedback	63.6667	4.27395
		LIS	1035	feedback	69.3333	11.7757
		LIS	1035	feedback	87.7778	11.6746
		LIS	1035	feedback	78.3333	7.84007
		LIS	1035	feedback	76	6.19677
		LIS	1035	feedback	78.3333	12.5486
		LIS	1035	feedback	72.3333	7.73736
		LIS	1035	feedback	75.6667	10.8382
		LIS	1035	feedback	75	8.92188
		LIS	1035	feedback	69.3333	4.13118
		LIS	1035	feedback	76.3333	16.8483
		LIS	1035	feedback	76.6667	12.628
		LIS	1035	feedback	72.6667	4.67618
		LIS	1035	feedback	78	11.5239
		LIS	1035	feedback	70.6667	10.4817
		LIS	1035	feedback	71.3333	16.3788
		LIS	1035	feedback	68.3333	13.7064
		LIS	1035	qa	72.5	8.66025
		LIS	1035	qa	67.0833	14.6131
		LIS	1035	qa	76.3492	12.9351
		LIS	1057	training	69	8.83176
		LIS	1057	training	72.3333	9.91295
		LIS	1057	training	67.6667	8.04156
		LIS	1057	training	72.3333	9.91295
		LIS	1057	feedback	69.3333	10.7827
		LIS	1057	feedback	65	10.9362
		LIS	1057	feedback	65.6667	10.2307
		LIS	1057	feedback	66.6667	7.22957
		LIS	1057	feedback	70	11.5239
		LIS	1057	feedback	69.3333	13.7792
		LIS	1057	feedback	76.3333	8.4301
		LIS	1057	feedback	69.6667	14.0523
		LIS	1057	feedback	73.6667	7.84007
		LIS	1057	feedback	68.3333	15.9206
		LIS	1057	feedback	65.6667	6.97615
		LIS	1057	feedback	74.3333	5.27889
		LIS	1057	qa	70	9.08295
		LIS	1057	qa	74.1667	5.16398
		LIS	1057	qa	72.9167	13.3619
		LIS	220304	training	76.3333	13.4114
		LIS	220304	training	73.3333	8.73308
		LIS	220304	training	74	18.1549
		LIS	220304	training	69.6667	13.471
		LIS	220304	training	79	11.6447
		LIS	220304	training	76	12.775
		LIS	220304	training	75	12.6965
		LIS	220304	feedback	77.2222	13.0668
		LIS	220304	feedback	79.3333	11.639
		LIS	220304	feedback	81.3333	15.0022
		LIS	220304	feedback	71.6667	11.2012
		LIS	220304	feedback	69.3333	4.50185
		LIS	220304	feedback	81.3333	11.219
		LIS	220304	feedback	73.6667	9.75021
		LIS	220304	feedback	76.6667	13.8371
		LIS	220304	feedback	72.6667	9.7707
		LIS	220304	feedback	74.6667	5.46504
		LIS	220304	feedback	76.6667	10.8566
		LIS	220304	feedback	84	8.67179
		LIS	220304	feedback	87.3333	8.5479
		LIS	220304	feedback	82.5	10.8397
		LIS	220304	feedback	79.3333	9.93311
		LIS	220304	feedback	67.6667	4.08248
		LIS	220304	feedback	78	12.6491
		LIS	220304	feedback	80	8.19756
		LIS	220304	qa	74.5833	7.31722
		LIS	220304	qa	72.9167	16.0013
		LIS	220304	qa	75	8.80341
		LIS	220304	qa	67.9167	6.96718
		LIS	220304	qa	74.5833	7.14435
		LIS	220304	qa	75.8333	8.01041
		LIS	220304	qa	83.75	10.8109
		LIS	220304	qa	82.0833	9.00231
		LIS	220304	qa	72.5	4.47214
		LIS	220304	qa	80.4167	11.2268
		LIS	220707	training	67	11.3666
		LIS	220707	training	74.6667	14.6242
		LIS	220707	training	76.6667	5.96285
		LIS	220707	training	71.3333	7.00476
		LIS	220707	training	75.6667	13.5892
		LIS	220707	feedback	69	9.27362
		LIS	220707	feedback	77	6.78233
		LIS	220707	feedback	72	11.7983
		LIS	220707	feedback	71.6667	9.33095
		LIS	220707	feedback	72.3333	7.73736
		LIS	220707	feedback	67.6667	5.98888
		LIS	220707	feedback	70	9.03327
		LIS	220707	feedback	68.6667	12.372
		LIS	220707	feedback	72	15.02
		LIS	220707	qa	71.6667	10.328
		LIS	220707	qa	70	6.7082
		LIS	220707	qa	80	13.2288
		LIS	220707	qa	75.4167	6.20819
		LIS	220707	qa	81.25	11.9111
		LIS	220707	qa	79.1667	15.0555
		LIS	220707	qa	75.4167	8.57564
		LIS	220707	qa	85.8333	9.70395
		LIS	220707	qa	73.75	11.0397
		LIS	220707	qa	80.8333	15.3025
		LIS	220809	training	74.3333	11.2012
		LIS	220809	training	81	8.27043
		LIS	220809	training	71.3333	12.1765
		LIS	220809	training	73.3333	7.76316
		LIS	220809	training	70	10.3537
		LIS	220809	training	76.6667	6.40833
		LIS	220809	feedback	76.6667	11.1475
		LIS	220809	feedback	75.3333	10.5578
		LIS	220809	feedback	74	14.4222
		LIS	220809	feedback	74	6.32456
		LIS	220809	feedback	74	7.79744
		LIS	220809	feedback	75	13.4313
		LIS	220809	feedback	74.6667	5.31664
		LIS	220809	feedback	66	8
		LIS	220809	feedback	68.6667	7.65942
		LIS	220809	feedback	75.6667	9.0701
		LIS	220809	feedback	73.6667	10.9118
		LIS	220809	feedback	76.6667	10.2502
		LIS	220809	feedback	74	10.3537
		LIS	220809	feedback	67.3333	7.00476
		LIS	220809	feedback	66.6667	9.5219
		LIS	220809	feedback	73.3333	11.7075
		LIS	220809	qa	67.5	13.4164
		LIS	220809	qa	82.0833	8.42862
		LIS	220809	qa	82.0833	11.4473
		LIS	220809	qa	82.9167	10.2977
		LIS	220809	qa	84.1667	10.8012
		LIS	230905	training	78.6667	15.4229
		LIS	230905	training	72	11.3137
		LIS	230905	training	75.3333	7.55425
		LIS	230905	training	77.6667	7.52773
		LIS	230905	training	80.3333	11.2724
		LIS	230905	training	85.3333	3.01109
		LIS	230905	training	78	10.2762
		LIS	230905	feedback	83	8.5557
		LIS	230905	feedback	80.6667	9.60555
		LIS	230905	feedback	67.6667	11.2724
		LIS	230905	feedback	84.3333	8.23812
		LIS	230905	feedback	74.3333	6.50128
		LIS	230905	feedback	77.6667	12.4847
		LIS	230905	feedback	76.6667	10.9301
		LIS	230905	feedback	82.6667	9.17969
		LIS	230905	feedback	92	5.79655
		LIS	230905	feedback	76.6667	12.628
		LIS	230905	feedback	92	8.29458
		LIS	230905	feedback	71.3333	10.7083
		LIS	230905	feedback	74.3333	10.3086
		LIS	230905	feedback	89.6667	4.80278
		LIS	230905	feedback	94.6667	5.88784
		LIS	230905	feedback	90.3333	8.14043
		LIS	230905	qa	77.5	12.9422
		LIS	230905	qa	78.3333	9.83192
		LIS	230905	qa	75.8333	6.6458
		LIS	230905	qa	80.8333	12.5167
		LIS	230905	qa	78.75	12.723
		LIS	230905	qa	73.3333	10.5672
		LIS	230911	training	95.6667	4.27395
		LIS	230911	training	97	5.01996
		LIS	230911	training	97.6667	3.6697
		LIS	230911	training	98.3333	2.33809
		LIS	230911	feedback	100	0
		LIS	230911	feedback	98	1.78885
		LIS	230911	feedback	100	0
		LIS	230911	feedback	100	0
		LIS	230911	feedback	99.6667	0.816497
		LIS	230911	feedback	95	4.14729
		LIS	230911	feedback	95	4.85798
		LIS	230911	feedback	97.3333	4.32049
		LIS	230911	feedback	100	0
		LIS	230911	feedback	99.3333	1.0328
		LIS	230911	feedback	84	5.93296
		LIS	230911	feedback	100	0
		LIS	230911	feedback	98.3333	3.20416
		LIS	230911	feedback	100	0
		LIS	230911	qa	100	0
		LIS	230911	qa	98.75	1.36931
		LIS	230911	qa	97.5	2.73861
		LIS	230911	qa	93.3333	7.18795
		LIS	230911	qa	91.25	10.0933
		LIS	230911	qa	92.9167	5.5715
		LIS	230911	qa	95.8333	4.91596
		LIS	230911	qa	94.1667	5.62731
		LIS	230911	qa	96.25	2.09165
		LIS	230911	qa	98.3333	4.08248
		LIS	230911	qa	96.25	4.9371
		LIS	230911	qa	96.6667	3.02765
		LIS	230911	qa	93.3333	5.62731
		LIS	230911	qa	95	5.91608
		LIS	230911	qa	96.6667	4.08248
		LIS	230911	qa	93.3333	7.85281
		LIS	230911	qa	96.25	5.18411
		LIS	230911	qa	97.5	5
		LIS	230911	qa	99.5833	1.02062
		LIS	230911	qa	100	0
		LIS	230911	qa	99.1667	2.04124
		LIS	230911	qa	100	0
		LIS	230914	training	72	10.198
		LIS	230914	training	78.6667	16.1328
		LIS	230914	training	72.6667	14.2361
		LIS	230914	training	67.6667	9.83192
		LIS	230914	feedback	73.3333	10.328
		LIS	230914	feedback	72.2222	10.037
		LIS	230914	feedback	75.3333	6.40833
		LIS	230914	feedback	76.6667	4.32049
		LIS	230914	feedback	67.3333	16.2809
		LIS	230914	feedback	76.6667	6.65332
		LIS	230914	feedback	73	6.03324
		LIS	230914	feedback	73.6667	9.91295
		LIS	230914	feedback	76.3333	10.1522
		LIS	230914	feedback	89.3333	10.8566
		LIS	230914	feedback	80.6667	10.8566
		LIS	230914	feedback	74.6667	6.40833
		LIS	230914	feedback	69	6.54217
		LIS	230914	qa	75	7.4162
		LIS	230914	qa	75	11.726
		LIS	230914	qa	70.4167	9.00231
		LIS	230914	qa	83.75	4.9371
		LIS	230914	qa	70.4167	4.306
		LIS	230914	qa	78.75	8.90926
		LIS	230914	qa	79.5833	9.92682
		LIS	230914	qa	83.3333	13.9344
		LIS	230914	qa	74.5833	5.34244
		LIS	230914	qa	75.8333	11.0303
		LIS	230914	qa	77.9167	8.57564
		LIS	230914	qa	74.5833	13.5478
		LIS	230928	training	82	15.3883
		LIS	230928	training	96.3333	5.71548
		LIS	230928	training	88.6667	8.06639
		LIS	230928	training	87.6667	6.86052
		LIS	230928	training	92	9.20869
		LIS	230928	training	98	2.52982
		LIS	230928	training	90.6667	6.53197
		LIS	230928	training	88.6667	10.0929
		LIS	230928	training	87.6667	6.86052
		LIS	230928	training	88	5.93296
		LIS	230928	feedback	89.3333	9.0037
		LIS	230928	feedback	91.6667	8.33467
		LIS	230928	feedback	95.6667	5.1251
		LIS	230928	feedback	97.6667	2.65832
		LIS	230928	feedback	96.6667	3.7238
		LIS	230928	feedback	98	4
		LIS	230928	feedback	82.6667	10.1719
		LIS	230928	feedback	85.6667	8.98146
		LIS	230928	feedback	89.3333	8.91441
		LIS	230928	feedback	84.3333	10.2307
		LIS	230928	feedback	97	2.75681
		LIS	230928	feedback	87.6667	8.61781
		LIS	230928	feedback	95.6667	6.7429
		LIS	230928	feedback	91	12.6965
		LIS	230928	feedback	83	14.519
		LIS	230928	feedback	86.6667	8.06639
		LIS	230928	feedback	76.6667	16.765
		LIS	230928	feedback	89.6667	8.04156
		LIS	230928	feedback	85.3333	5.88784
		LIS	230928	qa	95.8333	5.16398
		LIS	230928	qa	99.1667	2.04124
		LIS	230928	qa	91.6667	4.91596
		LIS	230928	qa	96.6667	3.76386
		LIS	230928	qa	98.3333	4.08248
		LIS	230928	qa	98.3333	3.02765
		LIS	230928	qa	86.6667	8.31665
		LIS	230928	qa	99.1667	1.29099
		LIS	230928	qa	84.1667	7.01189
		LIS	230928	qa	83.75	7.02673
		LIS	230928	qa	77.5	12.6491
		LIS	230928	qa	77.9167	13.5478
		LIS	230928	qa	85.4167	20.026
		LIS	230928	qa	88.75	4.67707

## Sheet: supplementary data E
		Figure 8 Source Data		subject_id	actual	pred	prob_UWS	prob_MCS	prob_LIS	margin	DA	CRSR
				1	UWS	MCS	0.000306708	0.999693	1.7e-21	0.999387	67.15	9.4
				2	UWS	UWS	0.88153	0.118464	6.07e-06	0.763066	70.6257	3.73333
				3	UWS	MCS	2.45e-16	1	1.88e-38	1	69.657	4.8
				4	UWS	UWS	0.958019	0.0419782	2.8e-06	0.916041	70.6863	5
				5	UWS	UWS	0.98231	0.0176897	4.9e-08	0.964621	69.9374	2.83333
				6	UWS	UWS	0.964049	0.0359514	7.03e-08	0.928097	69.4774	8.58333
				7	UWS	MCS	0.0783893	0.913602	0.00800835	0.835213	71.8041	7.1
				8	UWS	MCS	0.132063	0.818296	0.0496403	0.686233	72.391	6.1
				9	MCS	UWS	1	1.04e-16	8.01e-15	1	72.2857	4.125
				10	MCS	MCS	0.0964892	0.903409	0.000101908	0.80692	66.0463	12.7
				11	MCS	LIS	4.07e-08	0.00148731	0.998513	0.997025	72.0558	18.1
				12	MCS	UWS	0.840443	0.159557	2.24e-08	0.680885	68.608	7.27273
				13	MCS	MCS	0.0478136	0.944343	0.00784363	0.896529	70.1494	11.2
				14	MCS	MCS	0.0163208	0.983608	7.16e-05	0.967287	67.4605	13.6
				15	MCS	MCS	0.170648	0.813702	0.0156503	0.643054	71.0205	9
				16	MCS	LIS	3.71e-11	1.01e-07	1	1	68.7059	17
				17	MCS	LIS	0.00017528	0.313966	0.685858	0.371892	69.1012	19
				18	MCS	UWS	0.834649	0.164551	0.000799976	0.670098	70.7262	9.91667
				19	MCS	MCS	0.000779778	0.999207	1.36e-05	0.998427	70.5962	15.6
				20	MCS	UWS	0.94759	0.0524091	4.88e-07	0.895181	69.1631	8
				21	MCS	UWS	0.515338	0.484505	0.000156632	0.0308331	69.8411	7.81818
				22	LIS	LIS	6.79e-08	6.7e-05	0.999933	0.999866	72.0505	15
				23	LIS	LIS	5.7e-09	7.35e-06	0.999993	0.999985	73.6362	14
				24	LIS	MCS	7.14e-06	0.999993	1.15e-08	0.999986	70.1272	19
				25	LIS	MCS	0.00326394	0.991516	0.00521968	0.986297	74.0374	14
				26	LIS	LIS	1.41e-05	0.00466063	0.995325	0.990665	75.0685	14
				27	LIS	LIS	7.79e-16	5.36e-10	1	1	79.5181	19
				28	LIS	LIS	5.26e-28	1.76e-23	1	1	95.8919	17
				29	LIS	LIS	2.26e-06	0.00170134	0.998296	0.996595	75.4617	16
				30	LIS	LIS	1.79e-17	2.34e-14	1	1	90.0156	15

## Sheet: supplementary data F
	Statistical analysis of regional CSP–MuI weights. Significant statistical results for group comparisons of task-related CSP–MuI weights across six cortical regions (frontal, left temporal, right temporal, sensorimotor, parietal, occipital) within each paradigm (Assessment, Training, Feedback, Q&A). Reported values include test statistics and associated p-values for diagnostic group differences (U…
	Paradigm	Region	Significant Outcomes
			Result of statistical analysis	Post Hoc Comparisons
	Assessment	Frontal	F(2, 11.34) = 4.177, p = 0.044, ω2adj = 0.31	LIS>UWS, p = 0.049
		Parietal	F(2, 11.8) = 7.16, p = 0.009, ω2adj = 0.45	LIS>UWS, p = 0.009
	Q&A	Left Temporal	H(2) = 6.817, p = 0.033, ε2 = ​0.2	LIS>MCS, p = 0.044
		Right Temporal	F(2, 13.7) = 3.87, p = 0.046, ω2adj = 0.26	LIS>UWS, p = 0.042
		Sensorimotor	H(2) = 8.801, p = 0.012, ε2 = ​0.28	LIS>MCS, p = 0.015
		Parietal	H(2) = 6.778, p = 0.034, ε2 = ​0.19	LIS>UWS, p = 0.057

## Sheet: supplementary data G
	Descriptive statistics for regional CSP–MuI weights. Descriptive statistics for CSP–MuI weights across diagnostic groups and cortical regions within each paradigm. For each group–region–paradigm combination, summary measures include mean, median, and standard deviation (SD). Data are visualised in Figure 9.Note: A median of zero for the MCS group values over the occipital cortex, indicates that ≥…
	ASSESSMENT						TRAINING						FEEDBACK						Q&A
			Frontal						Frontal						Frontal						Frontal
		n	Mean	Median	SD			n	Mean	Median	SD			n	Mean	Median	SD			n	Mean	Median	SD
	UWS	6	0.121	0.114	0.0389		UWS	8	0.206	0.198	0.0609		UWS	8	0.208	0.204	0.103		UWS	5	0.252	0.221	0.115
	MCS	9	0.158	0.193	0.0939		MCS	13	0.356	0.176	0.508		MCS	13	0.34	0.276	0.304		MCS	12	0.305	0.238	0.177
	LIS	7	0.256	0.236	0.116		LIS	10	0.271	0.275	0.105		LIS	10	0.316	0.272	0.137		LIS	10	0.502	0.387	0.293
	AB	2	0.218	0.218	0.00798		AB	2	0.535	0.535	0.247		AB	2	0.353	0.353	0.0786		AB	2	0.279	0.279	0.0723
			Left Temporal						Left Temporal						Left Temporal						Left Temporal
		n	Mean	Median	SD			n	Mean	Median	SD			n	Mean	Median	SD			n	Mean	Median	SD
	UWS	6	0.121	0.114	0.0389		UWS	8	0.168	0.144	0.0791		UWS	8	0.159	0.144	0.0949		UWS	5	0.161	0.13	0.0682
	MCS	9	0.158	0.193	0.0939		MCS	13	0.235	0.1	0.266		MCS	13	0.224	0.179	0.179		MCS	12	0.181	0.144	0.115
	LIS	7	0.256	0.236	0.116		LIS	10	0.169	0.176	0.0822		LIS	10	0.233	0.22	0.127		LIS	10	0.328	0.307	0.172
	AB	2	0.218	0.218	0.00798		AB	2	0.656	0.656	0.479		AB	2	0.363	0.363	0.0928		AB	2	0.227	0.227	0.0372
			Right Temporal						Right Temporal						Right Temporal						Right Temporal
		n		n				n		n				n		n				n		n
	UWS	6	0.0576	0.0695	0.0229		UWS	8	0.172	0.16	0.0917		UWS	8	0.156	0.128	0.104		UWS	5	0.192	0.17	0.0709
	MCS	9	0.119	0.129	0.0693		MCS	13	0.173	0.146	0.11		MCS	13	0.253	0.183	0.194		MCS	12	0.204	0.166	0.107
	LIS	7	0.144	0.159	0.077		LIS	10	0.19	0.189	0.0759		LIS	10	0.23	0.208	0.112		LIS	10	0.367	0.296	0.174
	AB	2	0.293	0.293	0.18		AB	2	0.632	0.632	0.506		AB	2	0.322	0.322	0.0546		AB	2	0.204	0.204	0.0263
			Sensorimotor						Sensorimotor						Sensorimotor						Sensorimotor
		n	Mean	Median	SD			n	Mean	Median	SD			n	Mean	Median	SD			n	Mean	Median	SD
	UWS	6	0.114	0.0942	0.0478		UWS	8	0.23	0.198	0.0933		UWS	8	0.22	0.215	0.114		UWS	5	0.288	0.311	0.0757
	MCS	9	0.187	0.194	0.114		MCS	13	0.382	0.206	0.355		MCS	13	0.362	0.26	0.267		MCS	12	0.315	0.249	0.19
	LIS	7	0.201	0.22	0.0859		LIS	10	0.268	0.283	0.0721		LIS	10	0.326	0.29	0.102		LIS	10	0.498	0.385	0.218
	AB	2	0.328	0.328	0.116		AB	2	0.912	0.912	0.639		AB	2	0.51	0.51	0.124		AB	2	0.369	0.369	0.0369
			Parietal						Parietal						Parietal						Parietal
		n	Mean	Median	SD			n	Mean	Median	SD			n	Mean	Median	SD			n	Mean	Median	SD
	UWS	6	0.116	0.0967	0.0585		UWS	8	0.287	0.234	0.119		UWS	8	0.291	0.253	0.165		UWS	5	0.311	0.346	0.0834
	MCS	9	0.178	0.144	0.131		MCS	13	0.425	0.266	0.388		MCS	13	0.408	0.316	0.304		MCS	12	0.371	0.3	0.209
	LIS	7	0.23	0.224	0.0451		LIS	10	0.323	0.322	0.102		LIS	10	0.396	0.378	0.125		LIS	10	0.569	0.469	0.282
	AB	2	0.284	0.284	0.0381		AB	2	0.814	0.814	0.533		AB	2	0.463	0.463	0.0372		AB	2	0.322	0.322	0.142
			Occipital						Occipital						Occipital						Occipital
		n	Mean	Median	SD			n	Mean	Median	SD			n	Mean	Median	SD			n	Mean	Median	SD
	UWS	9	0.0815	0.0405	0.0996		UWS	8	0.152	0.121	0.131		UWS	8	0.169	0.0836	0.193		UWS	5	0.125	0.113	0.119
	MCS	7	0.101	0	0.137		MCS	13	0.114	0.0782	0.117		MCS	13	0.136	0.116	0.0901		MCS	12	0.124	0.0983	0.098
	LIS	2	0.146	0.146	0.0927		LIS	10	0.222	0.107	0.383		LIS	10	0.146	0.099	0.126		LIS	10	0.373	0.261	0.387
	AB	9	0.0815	0.0405	0.0996		AB	2	0.199	0.199	0.0608		AB	2	0.149	0.149	0.0636		AB	2	0.0477	0.0477	0.0675

## Sheet: supplementary data H
	Number of units of analysis (n; individual runs) contributing to each brain-region analysis by diagnostic group, corresponding to the distributions shown in Figure 9, where CSP–MuI weights are summarised across multiple runs per participant. Note: The units of data graphed in Figure 9, were CSP-MuI weights from a single MI-BCI run. Thus individual data points represent CSP-MuI weights from multip…
	Paradigm	Region	Units of Data (n)
	Assessment	Frontal	UWS = 7
			MCS = 12
			LIS = 9
		Left Temporal	UWS = 7
			MCS = 12
			LIS = 9
		Right Temporal	UWS = 7
			MCS = 11
			LIS = 9
		Sensorimotor	UWS = 7
			MCS = 11
			LIS = 9
		Parietal	UWS = 7
			MCS = 11
			LIS = 9
		Occipital	UWS = 7
			MCS = 11
			LIS = 9
	Training	Frontal	UWS = 29
			MCS = 43
			LIS = 57
		Left Temporal	UWS = 29
			MCS = 41
			LIS = 57
		Right Temporal	UWS = 28
			MCS = 43
			LIS = 57
		Sensorimotor	UWS = 28
			MCS = 40
			LIS = 57
		Parietal	UWS = 28
			MCS = 40
			LIS = 57
		Occipital	UWS = 28
			MCS = 43
			LIS = 56
	Feedback	Frontal	UWS = 75
			MCS = 100
			LIS = 44
		Left Temporal	UWS = 76
			MCS = 100
			LIS = 143
		Right Temporal	UWS = 76
			MCS = 101
			LIS = 145
		Sensorimotor	UWS = 76
			MCS = 100
			LIS = 145
		Parietal	UWS = 76
			MCS = 100
			LIS = 143
		Occipital	UWS = 74
			MCS = 104
			LIS = 145
	Q&A	Frontal	UWS = 26
			MCS = 51
			LIS = 88
		Left Temporal	UWS = 26
			MCS = 48
			LIS = 88
		Right Temporal	UWS = 26
			MCS = 51
			LIS = 88
		Sensorimotor	UWS = 26
			MCS = 48
			LIS = 88
		Parietal	UWS = 26
			MCS = 49
			LIS = 88
		Occipital	UWS = 26
			MCS = 49
			LIS = 87

## Sheet: supplementary data I
Supplementary Figure 7 Source Data		UWSvMCS p<0.01							UWSvLIS p<0.01							MCSvLIS p<0.01							Network		Abbreviation	index		Node
			task	freqband	node1	node2	iCOH			task	freqband	node1	node2	iCOH			task	freqband	node1	node2	iCOH		DMN		MPFC	0		Medial prefrontal cortex (MPFC)'
			a	alpha	PCC	rdlPFC	0.183655	0.184		a	alpha	MPFC	rIPL	0.215615	0.216		t	alpha	MPFC	lIPL	-0.21045	-0.21
			a	alpha	rdlPFC	rIPL	-0.214357	-0.214		a	alpha	rdlPFC	rIPL	-0.204317	-0.204		t	alpha	MPFC	rSTG	0.197546	0.198	DMN		PCC	5		Posterior cingulate cortex (PCC)'
			a	alpha	rdlPFC	lThal	0.185751	0.186		t	alpha	MPFC	rIPL	0.104773	0.105
			q	alpha	PCC	rdlPFC	0.163416	0.163		t	alpha	rdlPFC	rSTG	0.117217	0.117								FPN		ldlPFC	1		'left dorsolateral Prefrontal Cortex (dlPFC)'
			q	alpha	MPFC	rIPL	0.186603	0.187		q	theta	rdlPFC	lThal	-0.172159	-0.172								FPN		rdlPFC	9		'right dorsolateral Prefrontal Cortex (dlPFC)'
			q	alpha	rdlPFC	rIPL	-0.182073	-0.182		q	theta	rdlPFC	rThal	-0.158478	-0.158								FPN		lIPL	2		'left Inferior Parietal Lobule (IPL)'
			q	alpha	MPFC	lThal	0.154134	0.154		q	theta	rdlPFC	rSTG	-0.158892	-0.159								FPN		rIPL	8		'right Inferior Parietal Lobule (IPL)'
			q	alpha	rdlPFC	lThal	-0.167946	-0.168		q	alpha	MPFC	PCC	0.168511	0.169								Thalmocortical		lThal	3		'left Thalamus'
			q	alpha	MPFC	rThal	0.190079	0.19		q	alpha	PCC	rdlPFC	0.157287	0.157								Thalmocortical		rThal	7		'right Thalamus'
			q	alpha	rdlPFC	rThal	-0.196156	-0.196		q	alpha	MPFC	rIPL	0.172891	0.173								Auditory		lSTG	4		'left Superior Temporal Gyrus (STG)'
			q	alpha	MPFC	rSTG	0.183785	0.184		q	alpha	rdlPFC	rIPL	-0.214844	-0.215								Auditory		rSTG	6		'right Superior Temporal Gyrus (STG)'
			q	alpha	rdlPFC	rSTG	-0.22577	-0.226		q	alpha	MPFC	lThal	0.18814	0.188
										q	alpha	rdlPFC	lThal	-0.155486	-0.155
										q	alpha	rIPL	lThal	0.166536	0.167
										q	alpha	MPFC	rThal	0.214572	0.215
										q	alpha	rdlPFC	rThal	-0.195686	-0.196
										q	alpha	MPFC	rSTG	0.207527	0.208
										q	alpha	rdlPFC	rSTG	-0.196145	-0.196
